# Supplementary material for: Mitochondrial diversity of Bulgarian native dogs suggests dual phylogenetic origin
Source: PeerJ. 2018 Jun 27;6:e5060. doi: 10.7717/peerj.5060 (PMC6026455; doi:10.7717/peerj.5060)
Supplement: Supplemental Information 1 [file peerj-06-5060-s001.xlsx]

## Sheet: PCA_HID
0.65308	-0.396645
0.280671	0.0048885
0.103573	-0.678505
-0.591167	-0.315988
-0.733115	-0.0726807
0.390789	0.920441
-0.881748	0.443025
0.599716	-0.236555
0.936607	0.224856
0.260707	-0.117187
-0.554675	-0.145335

## Sheet: PCA_HID1
2.06332	-0.565911
-3.26787	0.0269039
0.848204	2.1622
0.356342	-1.62319

## Sheet: PCA_HID2
0.917706	-0.557364
0.394397	0.0068693
0.14554	-0.953432
-0.830705	-0.444025
-1.03017	-0.102131
0.549134	1.2934
-1.23903	0.622537
0.842719	-0.332406
1.31612	0.315966
0.366345	-0.16467
-0.779427	-0.204224
1.03874	-0.409725
-1.64514	0.0194787
0.427012	1.56545
0.179393	-1.17521

## Sheet: PCA1_HID
-0.645103	0.65308
0.959792	0.280671
0.727257	0.103573
-0.742073	-0.591167
0.67621	-0.733115
-0.00854765	0.390789
-0.162015	-0.881748
-0.764449	0.599716
-0.268715	0.936607
0.958279	0.260707
-0.819276	-0.554675

## Sheet: PCA1_HID1
-3.00379	2.06332
-1.22824	-3.26787
1.37438	0.848204
2.85765	0.356342

## Sheet: PCA1_HID2
-0.906496	0.917706
1.34869	0.394397
1.02194	0.14554
-1.04276	-0.830705
0.950207	-1.03017
-0.0120111	0.549134
-0.227662	-1.23903
-1.0742	0.842719
-0.377597	1.31612
1.34657	0.366345
-1.15124	-0.779427
-1.32406	1.03874
-0.541406	-1.64514
0.605824	0.427012
1.25965	0.179393

## Sheet: PCA2_HID
-0.396645	-0.645103
0.0048885	0.959792
-0.678505	0.727257
-0.315988	-0.742073
-0.0726807	0.67621
0.920441	-0.00854765
0.443025	-0.162015
-0.236555	-0.764449
0.224856	-0.268715
-0.117187	0.958279
-0.145335	-0.819276

## Sheet: PCA2_HID1
-0.565911	-3.00379
0.0269039	-1.22824
2.1622	1.37438
-1.62319	2.85765

## Sheet: PCA2_HID2
-0.53968	-0.877734
0.00665134	1.3059
-0.923181	0.989514
-0.429937	-1.00967
-0.0988902	0.920058
1.25236	-0.01163
0.602785	-0.220439
-0.321859	-1.04012
0.305941	-0.365617
-0.159445	1.30384
-0.197744	-1.11472
-0.409725	-1.32406
0.0194787	-0.541406
1.56545	0.605824
-1.17521	1.25965

## Sheet: Sequencing data
Phylogenetic, haplotypes and SNP analysis of 130 dog sequences. (Identical (.); Missing (?); InDel (-). Dog references sequences GenBank Acc.N.: NC_002008 and EU789787
Haplotype	Number	Frequences %	Haplogroup	1	1	1	1	1	1	1	1	1	1	1	1	1	1	1	1	1	1	1	1	1	1	1	1	1	1	1	1	1	1	1	1	1	1	1	1	1	1	1	1	1	1	1	1	1	1
				5	5	5	5	5	5	5	5	5	5	5	5	5	5	5	5	5	5	5	5	5	5	5	5	5	5	5	5	5	5	5	5	5	5	5	5	5	5	5	5	5	5	5	5	5	5
				3	3	4	4	4	4	4	4	4	4	4	4	4	5	5	5	5	5	5	5	6	6	6	6	6	6	6	6	6	6	6	6	6	6	6	6	6	6	6	6	7	7	7	7	7	7
				7	9	0	1	3	3	3	3	5	7	7	8	8	0	1	3	3	5	6	9	0	1	1	2	2	3	3	4	4	4	5	5	5	5	6	6	7	7	8	8	0	1	5	5	7	9
				5	7	5	3	3	4	6	9	6	5	9	3	7	8	2	0	4	7	1	9	8	5	6	4	9	1	6	0	3	7	4	6	7	8	1	9	2	8	0	1	1	4	4	7	5	7
dogRef NC_002008.4				G	A	A	C	G	C	G	G	T	C	T	G	C	G	C	C	T	A	T	C	G	T	T	T	T	A	C	T	T	A	T	G	A	A	C	T	G	T	A	G	G	C	C	A	T	T
dogRef EU789787				.	.	.	.	.	.	.	A	.	.	.	.	.	.	.	-	-	.	.	.	.	.	.	.	.	G	.	.	A	.	.	.	.	.	.	.	.	.	.	.	.	.	.	.	.	.
H1	1	0.769231	A2a2a	.	.	.	.	.	.	.	.	.	.	.	.	.	.	.	.	.	.	.	.	.	.	.	.	.	G	.	.	A	.	.	.	.	.	.	.	.	.	.	.	.	.	.	.	.	.
H2	1	0.769231	A12	.	.	.	T	.	T	.	A	C	.	.	.	.	.	.	.	.	.	.	.	.	.	.	.	.	.	.	.	A	.	.	A	.	.	.	.	.	.	.	.	.	.	.	.	.	C
H3	1	0.769231	A12	.	.	.	T	.	T	.	A	.	T	.	.	.	A	.	T	.	.	.	.	A	.	.	.	.	.	.	.	A	.	.	.	.	.	G	.	A	A	.	A	.	.	.	.	.	.
H4	1	0.769231	A1a1	.	.	.	.	.	.	.	A	.	.	.	.	.	.	.	T	.	.	.	.	.	C	.	.	.	.	.	.	.	.	C	.	.	.	.	.	.	.	.	.	.	.	.	.	.	.
H5	1	0.769231	A1a1	.	.	.	.	.	.	.	A	.	.	.	.	.	.	.	T	.	.	.	.	.	.	.	.	.	.	.	.	.	.	.	.	.	.	.	.	.	.	.	.	.	.	.	.	.	.
H6	2	1.53846	A1a1	.	.	.	.	.	.	.	.	.	.	.	.	.	.	.	.	.	.	.	.	.	.	.	.	.	.	.	.	.	.	.	.	.	.	.	.	.	.	.	.	.	.	.	.	.	.
H7	5	3.84615	A1a1a	.	.	.	.	.	.	.	.	.	.	.	.	.	.	.	.	.	.	.	.	.	.	.	.	.	.	.	.	.	.	.	.	.	.	.	.	.	.	.	.	.	.	.	.	.	.
H8	3	2.30769	A1a1d	.	.	.	.	.	.	.	.	.	.	.	.	.	.	.	.	.	.	.	.	.	.	.	.	.	.	.	.	.	.	.	.	G	.	.	.	.	.	.	.	.	.	.	.	.	.
H9	1	0.769231	A1a1d	.	.	G	.	.	.	.	.	.	.	.	.	.	.	.	.	.	.	.	.	.	.	.	.	.	.	.	.	.	.	.	.	G	.	.	.	.	.	.	.	.	.	.	.	.	.
H10	1	0.769231	A1a1d	.	.	G	.	.	.	.	.	.	.	.	.	.	.	.	.	.	.	.	.	.	.	.	.	.	.	.	.	.	.	.	.	G	.	.	.	.	.	.	.	.	.	.	.	.	.
H11	1	0.769231	A1a1d	.	.	.	.	.	.	.	.	.	.	.	.	.	.	.	.	.	.	.	.	.	.	.	.	.	.	.	.	.	.	.	.	G	.	.	.	.	.	.	.	.	.	.	.	.	.
H12	5	3.84615	A1a1f	.	.	.	.	.	.	.	.	.	.	.	.	.	.	.	.	.	.	.	.	.	.	.	.	C	.	.	.	.	.	.	.	.	.	.	.	.	.	.	.	.	.	.	.	.	.
H13	1	0.769231	A1a1h	.	.	.	.	.	.	.	.	.	.	.	.	.	.	.	.	.	.	.	.	.	.	.	.	.	.	.	.	.	.	.	.	.	.	.	C	.	.	.	.	.	.	.	.	.	.
H14	3	2.30769	A1a7	.	.	.	.	.	.	.	.	.	.	.	.	.	.	.	.	.	.	C	.	.	.	.	.	.	.	.	.	A	.	.	.	.	.	.	.	.	.	.	.	.	.	.	.	.	.
H15	16	12.3077	A1a3b	.	.	.	.	.	.	.	.	.	.	.	.	.	.	.	.	.	.	.	.	.	.	.	.	.	.	.	.	A	.	.	.	.	.	.	.	.	.	.	.	.	.	.	.	.	.
H16	1	0.769231	A1ab	.	.	.	.	.	.	.	A	.	.	.	.	.	.	.	.	.	.	.	.	.	.	.	.	.	.	.	.	A	.	.	.	.	.	.	.	.	.	.	.	.	.	.	.	.	.
H17	1	0.769231	A1ab	.	.	.	.	.	.	.	.	.	.	.	.	.	.	.	.	.	.	.	.	.	.	.	.	.	.	.	.	A	.	.	.	.	.	.	.	.	.	.	.	.	.	.	.	.	.
H18	1	0.769231	A1ab	.	.	.	.	.	.	.	.	.	.	.	.	.	.	T	T	.	.	.	.	.	C	.	.	.	.	.	.	G	.	.	.	.	.	.	.	.	.	-	-	-	-	-	-	-	-
H19	14	10.7692	A1c1	.	.	.	.	.	.	.	.	.	.	.	.	.	.	.	.	.	.	.	.	.	.	.	C	.	G	.	.	A	.	.	.	.	.	.	.	.	.	.	.	.	.	.	.	.	.
H20	1	0.769231	A1d	.	.	.	.	.	.	.	A	.	.	.	.	T	.	.	.	.	.	.	.	.	.	.	.	.	G	.	.	A	.	.	.	.	.	.	.	.	.	.	.	.	.	.	.	.	.
H21	1	0.769231	A1d	.	.	.	.	.	.	.	.	.	.	.	.	T	.	.	.	.	.	.	.	.	.	.	.	.	G	.	.	A	.	.	.	.	.	.	.	.	.	.	.	.	.	.	.	.	.
H22	1	0.769231	A1f	.	.	.	.	.	.	.	.	.	.	.	.	.	.	.	.	.	.	.	.	.	.	.	.	.	G	.	.	G	.	.	.	.	.	.	.	.	.	.	.	.	.	.	.	.	.
H23	1	0.769231	A1f	.	.	G	.	.	.	.	.	.	.	.	.	.	.	.	.	.	.	.	.	.	.	.	.	.	G	.	.	G	.	.	.	.	.	.	.	.	.	.	.	.	.	.	.	.	.
H24	12	9.23077	A1f	.	.	.	.	.	.	.	.	.	.	.	.	.	.	.	.	.	.	.	.	.	.	.	.	.	G	.	.	A	.	.	.	.	.	.	.	.	.	.	.	.	.	.	.	.	.
H25	1	0.769231	A1g	.	.	.	.	.	.	.	.	.	.	C	.	.	.	.	.	.	.	.	.	.	.	.	.	.	G	T	.	A	.	.	.	.	.	.	.	.	.	.	.	.	.	T	.	.	.
H26	1	0.769231	A1g	.	.	.	.	.	.	.	.	.	.	.	.	.	.	.	.	.	G	.	.	.	.	.	.	.	G	T	.	A	.	.	.	.	.	.	.	.	.	.	.	.	.	.	.	.	.
H27	17	13.0769	B1a4	.	.	.	.	.	.	.	A	.	.	.	.	.	.	.	T	.	.	.	T	.	.	C	.	.	.	T	.	G	G	.	A	.	.	.	.	.	.	.	.	.	.	.	.	.	.
H28	1	0.769231	B1a4	.	.	G	.	.	.	A	A	.	.	.	.	.	.	.	T	.	.	.	T	.	.	C	.	.	.	T	.	G	G	.	A	.	.	.	.	.	.	.	.	.	.	.	.	.	.
H29	3	2.30769	B1a1	.	.	.	.	.	.	.	A	.	.	.	.	.	.	.	T	.	.	.	.	.	.	C	.	.	.	T	.	G	G	.	A	.	.	.	.	.	.	.	.	.	.	.	.	.	.
H30	1	0.769231	B1a1	.	.	.	.	.	.	.	A	.	.	.	.	.	.	.	T	.	.	.	.	.	.	C	.	.	.	T	.	G	G	.	A	.	.	.	.	.	.	.	.	.	.	.	.	.	.
H31	21	16.1538	C1b3	A	.	.	.	.	.	.	A	.	.	.	.	.	.	T	T	.	.	.	.	.	C	.	.	.	.	.	.	G	.	C	.	.	.	.	.	.	.	.	.	.	.	.	.	.	.
H32	1	0.769231	C1b3	A	.	G	.	.	.	.	A	.	.	.	.	.	.	T	T	.	.	C	.	.	C	.	.	.	.	.	.	G	.	C	.	.	.	.	.	.	.	.	.	A	.	.	.	.	.
H33	1	0.769231	C1b3	.	.	.	.	.	.	.	A	.	.	.	.	.	.	T	T	.	.	.	.	.	C	.	.	.	.	.	.	G	.	C	.	.	.	.	.	.	.	.	.	.	.	.	.	.	.
H34	1	0.769231	C	.	G	.	.	A	.	A	A	.	.	.	A	.	.	T	T	C	.	.	.	A	C	.	.	.	.	.	.	G	.	C	.	.	G	.	.	.	.	G	.	.	T	.	G	A	.
H35	1	0.769231	C	.	.	.	.	.	.	.	A	.	.	.	.	.	.	T	T	.	.	.	.	.	C	.	.	.	.	.	.	G	.	C	.	.	.	.	.	.	.	.	.	.	T	.	.	.	.
H36	3	2.30769	D2b	.	.	.	.	.	.	.	A	.	.	.	.	.	.	.	.	.	.	.	.	.	.	.	.	C	.	T	C	A	.	.	.	.	.	.	.	.	.	.	.	.	.	.	.	.	.
H37	1	0.769231	D2b	.	.	G	.	.	.	.	A	.	.	.	.	.	.	.	.	.	.	.	.	.	.	.	.	C	.	T	C	A	.	.	.	.	.	.	.	.	.	.	.	.	.	.	.	.	.
H38	1	0.769231	D2b	.	.	.	.	.	.	.	A	.	.	.	.	.	.	.	.	.	.	.	.	.	.	.	.	C	.	T	C	A	.	.	.	.	.	.	.	.	.	.	.	.	.	.	.	.	.
[truncated: 51 more columns]

[truncated: 2 more sheets: Haplogroups frequency,  PCA 1-2]
