# Supplementary material for: Mitochondrial diversity of Bulgarian native dogs suggests dual phylogenetic origin
Source: PeerJ. 2018 Jun 27;6:e5060. doi: 10.7717/peerj.5060 (PMC6026455; doi:10.7717/peerj.5060)
Supplement: Supplemental Information 2 [file peerj-06-5060-s002.txt]

LOCUS       BOK_1                    732 bp    DNA     linear   MAM 08-FEB-2018
DEFINITION  Canis lupus familiaris isolate BOK_1 tRNA-Pro and control region I,
            partial sequence; mitochondrial.
ACCESSION   BOK_1
VERSION
KEYWORDS    .
SOURCE      mitochondrion Canis lupus familiaris (dog)
  ORGANISM  Canis lupus familiaris
            Eukaryota; Metazoa; Chordata; Craniata; Vertebrata; Euteleostomi;
            Mammalia; Eutheria; Laurasiatheria; Carnivora; Caniformia; Canidae;
            Canis.
REFERENCE   1  (bases 1 to 732)
  AUTHORS   Marinov,M., Hristov,P. and Radoslavov,G.
  TITLE     Mitochondrial diversity of native Bulgarian dog
  JOURNAL   Unpublished
REFERENCE   2  (bases 1 to 732)
  AUTHORS   Marinov,M., Hristov,P. and Radoslavov,G.
  TITLE     Direct Submission
  JOURNAL   Submitted (08-FEB-2018) Animal diversity resources, Institute of
            Biodiversity and Ecosystem Research - BAS, 'Akad. G. Bonchev' str.,
            bl 25, Sofia, Sofia 1113, Bulgaria
COMMENT     Bankit Comment: TOTAL # OF SEQS:130.
            Bankit Comment: TOTAL # OF SETS:1.
            
            ##Assembly-Data-START##
            Sequencing Technology :: Sanger dideoxy sequencing
            ##Assembly-Data-END##
FEATURES             Location/Qualifiers
     source          1..732
                     /organism="Canis lupus familiaris"
                     /organelle="mitochondrion"
                     /mol_type="genomic DNA"
                     /sub_species="familiaris"
                     /db_xref="taxon:9615"
                     /country="Bulgaria"
                     /breed="Bulgarian Shepherd dog: BOK"
     gene            <1..97
                     /gene="tRNA-Pro"
     precursor_RNA   <1..97
                     /gene="tRNA-Pro"
                     /product="tRNA-Pro"
     D-loop          98..>732
                     /note="control region"
BASE COUNT      206 a    200 c    115 g    211 t
ORIGIN      
        1 aaaaatggag agtaaccgcc ctccctaaga ctcaaggaag aagctcttgc tccaccatca
       61 gcacccaaag ctgagattct tcttaaacta ttccctgaca cccctacatt catatattga
      121 atcaccccta ctgtgctatg tcagtatctc caggtaaacc cttctcccct cccctatgta
      181 cgtcgtgcat taatggtttg ccccatgcat ataagcatgt acataatatt atatccttac
      241 ataggacata ttaactcaat ctcataattc actgatctat caacagtaat cgaatgcata
      301 tcacttagtc caataagggc ttaatcacca tgcctcgaga aaccatcaac ccttgctcgt
      361 aatgtccctc ttctcgctcc gggcccatac taacgtgggg gttactatca tgaaactata
      421 cctggcatct ggttcttact tcagggccat aactttattt actccaatcc tactaattct
      481 cgcaaatggg acatctcgat ggactaatga ctaatcagcc catgatcaca cataactgtg
      541 gtgtcatgca tctggtatct tttaattttt agggggggaa tctgctatca ctcacctacg
      601 accgcaacgg cactaactct aacttatctt ctgctctcag ggaatatgcc cgtcgcggcc
      661 ctaacgcagt caaataactt gtagctggac ttattcatta tcatttatca actcacgcat
      721 aaaatcaagg tg
//
LOCUS       BOK_10                   732 bp    DNA     linear   MAM 08-FEB-2018
DEFINITION  Canis lupus familiaris isolate BOK_10 tRNA-Pro and control region
            I, partial sequence; mitochondrial.
ACCESSION   BOK_10
VERSION
KEYWORDS    .
SOURCE      mitochondrion Canis lupus familiaris (dog)
  ORGANISM  Canis lupus familiaris
            Eukaryota; Metazoa; Chordata; Craniata; Vertebrata; Euteleostomi;
            Mammalia; Eutheria; Laurasiatheria; Carnivora; Caniformia; Canidae;
            Canis.
REFERENCE   1  (bases 1 to 732)
  AUTHORS   Marinov,M., Hristov,P. and Radoslavov,G.
  TITLE     Mitochondrial diversity of native Bulgarian dog
  JOURNAL   Unpublished
REFERENCE   2  (bases 1 to 732)
  AUTHORS   Marinov,M., Hristov,P. and Radoslavov,G.
  TITLE     Direct Submission
  JOURNAL   Submitted (08-FEB-2018) Animal diversity resources, Institute of
            Biodiversity and Ecosystem Research - BAS, 'Akad. G. Bonchev' str.,
            bl 25, Sofia, Sofia 1113, Bulgaria
COMMENT     Bankit Comment: TOTAL # OF SEQS:130.
            Bankit Comment: TOTAL # OF SETS:1.
            
            ##Assembly-Data-START##
            Sequencing Technology :: Sanger dideoxy sequencing
            ##Assembly-Data-END##
FEATURES             Location/Qualifiers
     source          1..732
                     /organism="Canis lupus familiaris"
                     /organelle="mitochondrion"
                     /mol_type="genomic DNA"
                     /sub_species="familiaris"
                     /db_xref="taxon:9615"
                     /country="Bulgaria"
                     /breed="Bulgarian Shepherd dog: BOK"
     gene            <1..97
                     /gene="tRNA-Pro"
     precursor_RNA   <1..97
                     /gene="tRNA-Pro"
                     /product="tRNA-Pro"
     D-loop          98..>732
                     /note="control region"
BASE COUNT      205 a    199 c    116 g    212 t
ORIGIN      
        1 aaaaatggag agtaaccgcc ctccctaaga ctcaaggaag aagctcttgc tccaccatca
       61 gcacccaaag ctgagattct tcttaaacta ttccctgaca cccctacatt catacattga
      121 atcaccccta ctgtgctatg tcagtatctc caggtaaacc cttctcccct cccctatgta
      181 cgtcgtgcat taatggtttg ccccatgcat ataagcatgt acataatatt atatccttac
      241 ataggacata ttaactcaat ctcatagttc attgatctat caacagtaat cgaatgcata
      301 tcacttagtc caataagggc ttaatcacca tgcctcgaga aaccatcaac ccttgctcgt
      361 aatgtccctc ttctcgctcc gggcccatat taacgtgggg gttactatca tgaaactata
      421 cctggcatct ggttcttact tcagggccat aactttattt actccaatcc tactaattct
      481 cgcaaatggg acatctcgat ggactaatga ctaatcagcc catgatcaca cataactgtg
      541 gtgtcatgca tctggtatct tttaattttt agggggggaa tctgctatca ctcacctacg
      601 accgcaacgg cactaactct aacttatctt ctgctctcag ggaatatgcc cgtcgcggcc
      661 ctaacgcagt caaataactt gtagctggac ttattcatta tcatttatca actcacgcat
      721 aaaatcaagg tg
//
LOCUS       BOK_11                   732 bp    DNA     linear   MAM 08-FEB-2018
DEFINITION  Canis lupus familiaris isolate BOK_11 tRNA-Pro and control region
            I, partial sequence; mitochondrial.
ACCESSION   BOK_11
VERSION
KEYWORDS    .
SOURCE      mitochondrion Canis lupus familiaris (dog)
  ORGANISM  Canis lupus familiaris
            Eukaryota; Metazoa; Chordata; Craniata; Vertebrata; Euteleostomi;
            Mammalia; Eutheria; Laurasiatheria; Carnivora; Caniformia; Canidae;
            Canis.
REFERENCE   1  (bases 1 to 732)
  AUTHORS   Marinov,M., Hristov,P. and Radoslavov,G.
  TITLE     Mitochondrial diversity of native Bulgarian dog
  JOURNAL   Unpublished
REFERENCE   2  (bases 1 to 732)
  AUTHORS   Marinov,M., Hristov,P. and Radoslavov,G.
  TITLE     Direct Submission
  JOURNAL   Submitted (08-FEB-2018) Animal diversity resources, Institute of
            Biodiversity and Ecosystem Research - BAS, 'Akad. G. Bonchev' str.,
            bl 25, Sofia, Sofia 1113, Bulgaria
COMMENT     Bankit Comment: TOTAL # OF SEQS:130.
            Bankit Comment: TOTAL # OF SETS:1.
            
            ##Assembly-Data-START##
            Sequencing Technology :: Sanger dideoxy sequencing
            ##Assembly-Data-END##
FEATURES             Location/Qualifiers
     source          1..732
                     /organism="Canis lupus familiaris"
                     /organelle="mitochondrion"
                     /mol_type="genomic DNA"
                     /sub_species="familiaris"
                     /db_xref="taxon:9615"
                     /country="Bulgaria"
                     /breed="Bulgarian Shepherd dog: BOK"
     gene            <1..97
                     /gene="tRNA-Pro"
     precursor_RNA   <1..97
                     /gene="tRNA-Pro"
                     /product="tRNA-Pro"
     D-loop          98..>732
                     /note="control region"
BASE COUNT      204 a    199 c    117 g    212 t
ORIGIN      
        1 aaaaatggag agtaaccgcc ctccctaaga ctcaaggaag aagctcttgc tccaccatca
       61 gcacccaaag ctgagattct tcttaaacta ttccctgaca cccctacatt catatattga
      121 atcaccccta ctgtgctatg tcagtatctc caggtaaacc cttctcccct cccctatgta
      181 cgtcgtgcat tagtggtttg ccccatgcat ataagcatgt acataatatt atatccttac
      241 ataggacata ttaactcaat ctcatagttc attgatctat caacagtaat cgaatgcata
      301 tcacttagtc caataagggc ttaatcacca tgcctcgaga aaccatcaac ccttgctcgt
      361 aatgtccctc ttctcgctcc gggcccatac taacgtgggg gttactatca tgaaactata
      421 cctggcatct ggttcttact tcagggccat aactttattt actccaatcc tactaattct
      481 cgcaaatggg acatctcgat ggactaatga ctaatcagcc catgatcaca cataactgtg
      541 gtgtcatgca tctggtatct tttaattttt agggggggaa tctgctatca ctcacctacg
      601 accgcaacgg cactaactct aacttatctt ctgctctcag ggaatatgcc cgtcgcggcc
      661 ctaacgcagt caaataactt gtagctggac ttattcatta tcatttatca actcacgcat
      721 aaaatcaagg tg
//
LOCUS       BOK_12                   732 bp    DNA     linear   MAM 08-FEB-2018
DEFINITION  Canis lupus familiaris isolate BOK_12 tRNA-Pro and control region
            I, partial sequence; mitochondrial.
ACCESSION   BOK_12
VERSION
KEYWORDS    .
SOURCE      mitochondrion Canis lupus familiaris (dog)
  ORGANISM  Canis lupus familiaris
            Eukaryota; Metazoa; Chordata; Craniata; Vertebrata; Euteleostomi;
            Mammalia; Eutheria; Laurasiatheria; Carnivora; Caniformia; Canidae;
            Canis.
REFERENCE   1  (bases 1 to 732)
  AUTHORS   Marinov,M., Hristov,P. and Radoslavov,G.
  TITLE     Mitochondrial diversity of native Bulgarian dog
  JOURNAL   Unpublished
REFERENCE   2  (bases 1 to 732)
  AUTHORS   Marinov,M., Hristov,P. and Radoslavov,G.
  TITLE     Direct Submission
  JOURNAL   Submitted (08-FEB-2018) Animal diversity resources, Institute of
            Biodiversity and Ecosystem Research - BAS, 'Akad. G. Bonchev' str.,
            bl 25, Sofia, Sofia 1113, Bulgaria
COMMENT     Bankit Comment: TOTAL # OF SEQS:130.
            Bankit Comment: TOTAL # OF SETS:1.
            
            ##Assembly-Data-START##
            Sequencing Technology :: Sanger dideoxy sequencing
            ##Assembly-Data-END##
FEATURES             Location/Qualifiers
     source          1..732
                     /organism="Canis lupus familiaris"
                     /organelle="mitochondrion"
                     /mol_type="genomic DNA"
                     /sub_species="familiaris"
                     /db_xref="taxon:9615"
                     /country="Bulgaria"
                     /breed="Bulgarian Shepherd dog: BOK"
     gene            <1..97
                     /gene="tRNA-Pro"
     precursor_RNA   <1..97
                     /gene="tRNA-Pro"
                     /product="tRNA-Pro"
     D-loop          98..>732
                     /note="control region"
BASE COUNT      204 a    201 c    114 g    213 t
ORIGIN      
        1 aaaaatggag agtaaccgcc ctccctaaga ctcaaggaag aagctcttgc tccaccatca
       61 gcacccaaag ctgaaattct tcttaaacta ttccctgaca cccctacatt catatattga
      121 atcaccccta ctgtgctatg tcagtatctc caggtaaacc cttctcccct cccctatgta
      181 cgtcgtgcat taatggtttg ccccatgcat ataagcatgt acataatatt atatccttac
      241 ataggacata ttaactcaat ctcataattc actgatctat caacagtaat cgaatgcata
      301 tcacttagtc caataagggc ttaatcacca tgcctcgaga aaccatcaac ccttgctcgt
      361 aatgtccctc ttctcgctcc gggcccatac taacgtgggg gttactatca tgaaactata
      421 cctggcatct ggttcttact tcagggccat aactttattt actccaatcc tactaattct
      481 cgcaaatggg acatctcgat ggactaatga ctaatcaccc catgatcaca cattactgtg
      541 gtgtcgtgca tctggtatct ctgaattttt agggggggaa tctgctatca ctcacctacg
      601 accgcaacgg cactaactct aacttatctt ctgctctcag ggaatatgcc cgtcgcgccc
      661 ctaatgcagt ctaatatctt gtagctggaa ttattcatta tcatttatca actcacgcat
      721 aaaatcaagg tg
//
LOCUS       BOK_13                   732 bp    DNA     linear   MAM 08-FEB-2018
DEFINITION  Canis lupus familiaris isolate BOK_13 tRNA-Pro and control region
            I, partial sequence; mitochondrial.
ACCESSION   BOK_13
VERSION
KEYWORDS    .
SOURCE      mitochondrion Canis lupus familiaris (dog)
  ORGANISM  Canis lupus familiaris
            Eukaryota; Metazoa; Chordata; Craniata; Vertebrata; Euteleostomi;
            Mammalia; Eutheria; Laurasiatheria; Carnivora; Caniformia; Canidae;
            Canis.
REFERENCE   1  (bases 1 to 732)
  AUTHORS   Marinov,M., Hristov,P. and Radoslavov,G.
  TITLE     Mitochondrial diversity of native Bulgarian dog
  JOURNAL   Unpublished
REFERENCE   2  (bases 1 to 732)
  AUTHORS   Marinov,M., Hristov,P. and Radoslavov,G.
  TITLE     Direct Submission
  JOURNAL   Submitted (08-FEB-2018) Animal diversity resources, Institute of
            Biodiversity and Ecosystem Research - BAS, 'Akad. G. Bonchev' str.,
            bl 25, Sofia, Sofia 1113, Bulgaria
COMMENT     Bankit Comment: TOTAL # OF SEQS:130.
            Bankit Comment: TOTAL # OF SETS:1.
            
            ##Assembly-Data-START##
            Sequencing Technology :: Sanger dideoxy sequencing
            ##Assembly-Data-END##
FEATURES             Location/Qualifiers
     source          1..732
                     /organism="Canis lupus familiaris"
                     /organelle="mitochondrion"
                     /mol_type="genomic DNA"
                     /sub_species="familiaris"
                     /db_xref="taxon:9615"
                     /country="Bulgaria"
                     /breed="Bulgarian Shepherd dog: BOK"
     gene            <1..97
                     /gene="tRNA-Pro"
     precursor_RNA   <1..97
                     /gene="tRNA-Pro"
                     /product="tRNA-Pro"
     D-loop          98..>732
                     /note="control region"
BASE COUNT      205 a    199 c    116 g    212 t
ORIGIN      
        1 aaaaatggag agtaaccgcc ctccctaaga ctcaaggaag aagctcttgc tccaccatca
       61 gcacccaaag ctgagattct tcttaaacta ttccctgaca cccctacatt catatattga
      121 atcaccccta ctgtgctatg tcagtatctc caggtaaacc cttctcccct cccctatgta
      181 cgtcgtgcat taatggtttg ccccatgcat ataagcatgt acataatatt atatccttac
      241 ataggacata ttaactcaat ctcatagttc actgatctat caacagtaat cgaatgcata
      301 tcacttagtc caataagggc ttaatcacca tgcctcgaga aaccatcaac ccttgctcgt
      361 aatgtccctc ttctcgctcc gggcccatac taacgtgggg gttactatca tgaaactata
      421 cctggcatct ggttcttact tcagggccat aactttattt actccaatcc tactaattct
      481 cgcaaatggg acatctcgat ggactaatga ctaatcagcc catgatcaca cataactgtg
      541 gtgtcatgca tctggtatct tttaattttt agggggggaa tctgctatca ctcacctacg
      601 accgcaacgg cactaactct aacttatctt ctgctctcag ggaatatgcc cgtcgcggcc
      661 ctaatgcagt caaataactt gtagctggac ttattcatta tcatttatca actcacgcat
      721 aaaatcaagg tg
//
LOCUS       BOK_14                   731 bp    DNA     linear   MAM 08-FEB-2018
DEFINITION  Canis lupus familiaris isolate BOK_14 tRNA-Pro and control region
            I, partial sequence; mitochondrial.
ACCESSION   BOK_14
VERSION
KEYWORDS    .
SOURCE      mitochondrion Canis lupus familiaris (dog)
  ORGANISM  Canis lupus familiaris
            Eukaryota; Metazoa; Chordata; Craniata; Vertebrata; Euteleostomi;
            Mammalia; Eutheria; Laurasiatheria; Carnivora; Caniformia; Canidae;
            Canis.
REFERENCE   1  (bases 1 to 731)
  AUTHORS   Marinov,M., Hristov,P. and Radoslavov,G.
  TITLE     Mitochondrial diversity of native Bulgarian dog
  JOURNAL   Unpublished
REFERENCE   2  (bases 1 to 731)
  AUTHORS   Marinov,M., Hristov,P. and Radoslavov,G.
  TITLE     Direct Submission
  JOURNAL   Submitted (08-FEB-2018) Animal diversity resources, Institute of
            Biodiversity and Ecosystem Research - BAS, 'Akad. G. Bonchev' str.,
            bl 25, Sofia, Sofia 1113, Bulgaria
COMMENT     Bankit Comment: TOTAL # OF SEQS:130.
            Bankit Comment: TOTAL # OF SETS:1.
            
            ##Assembly-Data-START##
            Sequencing Technology :: Sanger dideoxy sequencing
            ##Assembly-Data-END##
FEATURES             Location/Qualifiers
     source          1..731
                     /organism="Canis lupus familiaris"
                     /organelle="mitochondrion"
                     /mol_type="genomic DNA"
                     /sub_species="familiaris"
                     /db_xref="taxon:9615"
                     /country="Bulgaria"
                     /breed="Bulgarian Shepherd dog: BOK"
     gene            <1..97
                     /gene="tRNA-Pro"
     precursor_RNA   <1..97
                     /gene="tRNA-Pro"
                     /product="tRNA-Pro"
     D-loop          98..>731
                     /note="control region"
BASE COUNT      206 a    200 c    114 g    211 t
ORIGIN      
        1 aaaaatggag agtaaccgcc ctccctaaga ctcaaggaag aagctcttgc tccaccatca
       61 gcacccaaag ctgaaattct tcttaaacta ttccctgaca cccctacatt catatattga
      121 atcaccccta ctgtgctatg tcagtatctc caggtaaacc cttctcccct cccctatgta
      181 cgtcgtgcat taatggtttg ccccatgcat ataagcatgt acataatatt atatccttac
      241 ataggacata ttaactcaat ctcacaattc attgacctat caacagtaat cgaatgcata
      301 tcacttagtc caataagggc ttaatcacca tgcctcgaga aaccatcaac ccttgctcgt
      361 aatgtccctc ttctcgctcc gggcccatac taacgtgggg gttactatca tgaaactata
      421 cctggcatct ggttcttacc tcagggccat aactctattt actccaatcc tactaattct
      481 cgcaaatagg acatctcgat ggactaatga ctaatcagcc catgatcaca cataactgtg
      541 gtgtcatgca tttggtatct tttaattttt gggggggaat ctgctatcac tcatctatga
      601 ccgcaacggc actaactcta acttatcttc tgctctcagg ggatatgccc gtcgcggccc
      661 taatgcagtc aaataacctg tagctggact tattcattat catttatcaa ctcacgcata
      721 aaatcaaggt g
//
LOCUS       BOK_16                   730 bp    DNA     linear   MAM 08-FEB-2018
DEFINITION  Canis lupus familiaris isolate BOK_16 tRNA-Pro and control region
            I, partial sequence; mitochondrial.
ACCESSION   BOK_16
VERSION
KEYWORDS    .
SOURCE      mitochondrion Canis lupus familiaris (dog)
  ORGANISM  Canis lupus familiaris
            Eukaryota; Metazoa; Chordata; Craniata; Vertebrata; Euteleostomi;
            Mammalia; Eutheria; Laurasiatheria; Carnivora; Caniformia; Canidae;
            Canis.
REFERENCE   1  (bases 1 to 730)
  AUTHORS   Marinov,M., Hristov,P. and Radoslavov,G.
  TITLE     Mitochondrial diversity of native Bulgarian dog
  JOURNAL   Unpublished
REFERENCE   2  (bases 1 to 730)
  AUTHORS   Marinov,M., Hristov,P. and Radoslavov,G.
  TITLE     Direct Submission
  JOURNAL   Submitted (08-FEB-2018) Animal diversity resources, Institute of
            Biodiversity and Ecosystem Research - BAS, 'Akad. G. Bonchev' str.,
            bl 25, Sofia, Sofia 1113, Bulgaria
COMMENT     Bankit Comment: TOTAL # OF SEQS:130.
            Bankit Comment: TOTAL # OF SETS:1.
            
            ##Assembly-Data-START##
            Sequencing Technology :: Sanger dideoxy sequencing
            ##Assembly-Data-END##
FEATURES             Location/Qualifiers
     source          1..730
                     /organism="Canis lupus familiaris"
                     /organelle="mitochondrion"
                     /mol_type="genomic DNA"
                     /sub_species="familiaris"
                     /db_xref="taxon:9615"
                     /country="Bulgaria"
                     /breed="Bulgarian Shepherd dog: BOK"
     gene            <1..97
                     /gene="tRNA-Pro"
     precursor_RNA   <1..97
                     /gene="tRNA-Pro"
                     /product="tRNA-Pro"
     D-loop          98..>730
     D-loop          98..>730
                     /note="control region"
BASE COUNT      210 a    199 c    111 g    210 t
ORIGIN      
        1 aaaaatggag agtaaccgcc ctccctaaga ctcaaggaag aagctcttgt tccaccatca
       61 gcacccaaag ttgaaattct tcttaaacta tcccctgaca cccctacatt catatattga
      121 atcaccccta ctgtgctatg tcagtatctc caggtaaacc cttctcccct cccctatgta
      181 cgtcgtgcat taatggtttg ccccatgcat ataagcatgt acataatatt atatccttac
      241 ataggacata ttaactcaat ctcataattc actgatctat caacagtaat caaatgcata
      301 tcacttagtc caataagggc ttaatcacca tgcctcgaga aaccatcaac ccttgctcgt
      361 aatgtccctc ttctcgctcc gggcccatac taacgtgggg gttactatca tgaaactata
      421 cctggcatct ggctcttact tcagggccat aactttattt actccaatcc tactaattct
      481 cgcaaatggg acatctcgat ggactaatga ctaatcagcc catgatcaca cataactgtg
      541 gtgtcatgca tctggcatct tttaattttt agggagggaa tctgctatca ctcacctacg
      601 accgcaacgg cactaactct aacttatctt ctgctctcag ggaatatgcc cgtcgcggcc
      661 ctaacgcagt caaataactt gtagctagac ttattcatta tcatttatca aatcacgtaa
      721 aatcaaggtg
//
LOCUS       BOK_17                   732 bp    DNA     linear   MAM 08-FEB-2018
DEFINITION  Canis lupus familiaris isolate BOK_17 tRNA-Pro and control region
            I, partial sequence; mitochondrial.
ACCESSION   BOK_17
VERSION
KEYWORDS    .
SOURCE      mitochondrion Canis lupus familiaris (dog)
  ORGANISM  Canis lupus familiaris
            Eukaryota; Metazoa; Chordata; Craniata; Vertebrata; Euteleostomi;
            Mammalia; Eutheria; Laurasiatheria; Carnivora; Caniformia; Canidae;
            Canis.
REFERENCE   1  (bases 1 to 732)
  AUTHORS   Marinov,M., Hristov,P. and Radoslavov,G.
  TITLE     Mitochondrial diversity of native Bulgarian dog
  JOURNAL   Unpublished
REFERENCE   2  (bases 1 to 732)
  AUTHORS   Marinov,M., Hristov,P. and Radoslavov,G.
  TITLE     Direct Submission
  JOURNAL   Submitted (08-FEB-2018) Animal diversity resources, Institute of
            Biodiversity and Ecosystem Research - BAS, 'Akad. G. Bonchev' str.,
            bl 25, Sofia, Sofia 1113, Bulgaria
COMMENT     Bankit Comment: TOTAL # OF SEQS:130.
            Bankit Comment: TOTAL # OF SETS:1.
            
            ##Assembly-Data-START##
            Sequencing Technology :: Sanger dideoxy sequencing
            ##Assembly-Data-END##
FEATURES             Location/Qualifiers
     source          1..732
                     /organism="Canis lupus familiaris"
                     /organelle="mitochondrion"
                     /mol_type="genomic DNA"
                     /sub_species="familiaris"
                     /db_xref="taxon:9615"
                     /country="Bulgaria"
                     /breed="Bulgarian Shepherd dog: BOK"
     gene            <1..97
                     /gene="tRNA-Pro"
     precursor_RNA   <1..97
                     /gene="tRNA-Pro"
                     /product="tRNA-Pro"
     D-loop          98..>732
                     /note="control region"
BASE COUNT      205 a    198 c    116 g    213 t
ORIGIN      
        1 aaaaatggag agtaaccgcc ctccctaaga ctcaaggaag aagctcttgc tccaccatca
       61 gcacccaaag ctgagattct tcttaaacta ttccctgaca cccctacatt catatattga
      121 attaccccta ctgtgctatg tcagtatctc caggtaaacc cttctcccct cccctatgta
      181 cgtcgtgcat taatggtttg ccccatgcat ataagcatgt acataatatt atatccttac
      241 ataggacata ttaactcaat ctcatagttc actgatctat caacagtaat cgaatgcata
      301 tcacttagtc caataagggc ttaatcacca tgcctcgaga aaccatcaac ccttgctcgt
      361 aatgtccctc ttctcgctcc gggcccatac taacgtgggg gttactatca tgaaactata
      421 cctggcatct ggttcttact tcagggccat aactttattt actccaatcc tactaattct
      481 cgcaaatggg acatctcgat ggactaatga ctaatcagcc catgatcaca cataactgtg
      541 gtgtcatgca tctggtatct tttaattttt agggggggaa tctgctatca ctcacctacg
      601 accgcaacgg cactaactct aacttatctt ctgctctcag ggaatatgcc cgtcgcggcc
      661 ctaatgcagt caaataactt gtagctggac ttattcatta tcatttatca actcacgcat
      721 aaaatcaagg tg
//
LOCUS       BOK_2                    732 bp    DNA     linear   MAM 08-FEB-2018
DEFINITION  Canis lupus familiaris isolate BOK_2 tRNA-Pro and control region I,
            partial sequence; mitochondrial.
ACCESSION   BOK_2
VERSION
KEYWORDS    .
SOURCE      mitochondrion Canis lupus familiaris (dog)
  ORGANISM  Canis lupus familiaris
            Eukaryota; Metazoa; Chordata; Craniata; Vertebrata; Euteleostomi;
            Mammalia; Eutheria; Laurasiatheria; Carnivora; Caniformia; Canidae;
            Canis.
REFERENCE   1  (bases 1 to 732)
  AUTHORS   Marinov,M., Hristov,P. and Radoslavov,G.
  TITLE     Mitochondrial diversity of native Bulgarian dog
  JOURNAL   Unpublished
REFERENCE   2  (bases 1 to 732)
  AUTHORS   Marinov,M., Hristov,P. and Radoslavov,G.
  TITLE     Direct Submission
  JOURNAL   Submitted (08-FEB-2018) Animal diversity resources, Institute of
            Biodiversity and Ecosystem Research - BAS, 'Akad. G. Bonchev' str.,
            bl 25, Sofia, Sofia 1113, Bulgaria
COMMENT     Bankit Comment: TOTAL # OF SEQS:130.
            Bankit Comment: TOTAL # OF SETS:1.
            
            ##Assembly-Data-START##
            Sequencing Technology :: Sanger dideoxy sequencing
            ##Assembly-Data-END##
FEATURES             Location/Qualifiers
     source          1..732
                     /organism="Canis lupus familiaris"
                     /organelle="mitochondrion"
                     /mol_type="genomic DNA"
                     /sub_species="familiaris"
                     /db_xref="taxon:9615"
                     /country="Bulgaria"
                     /breed="Bulgarian Shepherd dog: BOK"
     gene            <1..97
                     /gene="tRNA-Pro"
     precursor_RNA   <1..97
                     /gene="tRNA-Pro"
                     /product="tRNA-Pro"
     D-loop          98..>732
                     /note="control region"
BASE COUNT      204 a    197 c    117 g    214 t
ORIGIN      
        1 aaaaatggag agtaaccgcc ctccctaaga ctcaaggaag aagctcttgc tccaccatca
       61 gcacccaaag ctgaaattct tcttaaacta ttccctgaca cccctacatt catatattga
      121 atcaccccta ctgtgctatg tcagtatctc caggtaaacc cttcttccct cccctatgta
      181 cgtcgtgcat taatggtttg ccccatgcat ataagcatgt acataatatt atattcttac
      241 ataggacata tcaactcaat ctcataattc attgatctgt cagcagtaat caaatgcata
      301 tcacttagtc caataagggc ttaatcacca tgcctcgaga aaccatcaac ccttgctcgt
      361 aatgtccctc ttctcgctcc gggcccatac taacgtgggg gttactatca tgaaactata
      421 cctggcatct ggttcttacc tcagggccat aactctattt actccaatcc tactaattct
      481 cgcaaatggg acatctcgat ggactaatga ctaatcagcc catgatcaca cataactgtg
      541 gtgtcatgca tttggtatct tttaattttt agggggggaa tctgctatca ctcatctacg
      601 accgcaacgg cactaactct aacttatctt ctgctctcag gggatatgcc cgtcgcggcc
      661 ctaatgcagt caaataactt gtagctggac ttattcatta tcatttatca actcacgcat
      721 aagatcaagg tg
//
LOCUS       BOK_3                    732 bp    DNA     linear   MAM 08-FEB-2018
DEFINITION  Canis lupus familiaris isolate BOK_3 tRNA-Pro and control region I,
            partial sequence; mitochondrial.
ACCESSION   BOK_3
VERSION
KEYWORDS    .
SOURCE      mitochondrion Canis lupus familiaris (dog)
  ORGANISM  Canis lupus familiaris
            Eukaryota; Metazoa; Chordata; Craniata; Vertebrata; Euteleostomi;
            Mammalia; Eutheria; Laurasiatheria; Carnivora; Caniformia; Canidae;
            Canis.
REFERENCE   1  (bases 1 to 732)
  AUTHORS   Marinov,M., Hristov,P. and Radoslavov,G.
  TITLE     Mitochondrial diversity of native Bulgarian dog
  JOURNAL   Unpublished
REFERENCE   2  (bases 1 to 732)
  AUTHORS   Marinov,M., Hristov,P. and Radoslavov,G.
  TITLE     Direct Submission
  JOURNAL   Submitted (08-FEB-2018) Animal diversity resources, Institute of
            Biodiversity and Ecosystem Research - BAS, 'Akad. G. Bonchev' str.,
            bl 25, Sofia, Sofia 1113, Bulgaria
COMMENT     Bankit Comment: TOTAL # OF SEQS:130.
            Bankit Comment: TOTAL # OF SETS:1.
            
            ##Assembly-Data-START##
            Sequencing Technology :: Sanger dideoxy sequencing
            ##Assembly-Data-END##
FEATURES             Location/Qualifiers
     source          1..732
                     /organism="Canis lupus familiaris"
                     /organelle="mitochondrion"
                     /mol_type="genomic DNA"
                     /sub_species="familiaris"
                     /db_xref="taxon:9615"
                     /country="Bulgaria"
                     /breed="Bulgarian Shepherd dog: BOK"
     gene            <1..97
                     /gene="tRNA-Pro"
     precursor_RNA   <1..97
                     /gene="tRNA-Pro"
                     /product="tRNA-Pro"
     D-loop          98..>732
                     /note="control region"
BASE COUNT      204 a    197 c    117 g    214 t
ORIGIN      
        1 aaaaatggag agtaaccgcc ctccctaaga ctcaaggaag aagctcttgc tccaccatca
       61 gcacccaaag ctgaaattct tcttaaacta ttccctgaca cccctacatt catatattga
      121 atcaccccta ctgtgctatg tcagtatctc caggtaaacc cttcttccct cccctatgta
      181 cgtcgtgcat taatggtttg ccccatgcat ataagcatgt acataatatt atattcttac
      241 ataggacata tcaactcaat ctcataattc attgatctgt cagcagtaat caaatgcata
      301 tcacttagtc caataagggc ttaatcacca tgcctcgaga aaccatcaac ccttgctcgt
      361 aatgtccctc ttctcgctcc gggcccatac taacgtgggg gttactatca tgaaactata
      421 cctggcatct ggttcttacc tcagggccat aactctattt actccaatcc tactaattct
      481 cgcaaatggg acatctcgat ggactaatga ctaatcagcc catgatcaca cataactgtg
      541 gtgtcatgca tttggtatct tttaattttt agggggggaa tctgctatca ctcatctacg
      601 accgcaacgg cactaactct aacttatctt ctgctctcag gggatatgcc cgtcgcggcc
      661 ctaatgcagt caaataactt gtagctggac ttattcatta tcatttatca actcacgcat
      721 aagatcaagg tg
//
LOCUS       BOK_4                    732 bp    DNA     linear   MAM 08-FEB-2018
DEFINITION  Canis lupus familiaris isolate BOK_4 tRNA-Pro and control region I,
            partial sequence; mitochondrial.
ACCESSION   BOK_4
VERSION
KEYWORDS    .
SOURCE      mitochondrion Canis lupus familiaris (dog)
  ORGANISM  Canis lupus familiaris
            Eukaryota; Metazoa; Chordata; Craniata; Vertebrata; Euteleostomi;
            Mammalia; Eutheria; Laurasiatheria; Carnivora; Caniformia; Canidae;
            Canis.
REFERENCE   1  (bases 1 to 732)
  AUTHORS   Marinov,M., Hristov,P. and Radoslavov,G.
  TITLE     Mitochondrial diversity of native Bulgarian dog
  JOURNAL   Unpublished
REFERENCE   2  (bases 1 to 732)
  AUTHORS   Marinov,M., Hristov,P. and Radoslavov,G.
  TITLE     Direct Submission
  JOURNAL   Submitted (08-FEB-2018) Animal diversity resources, Institute of
            Biodiversity and Ecosystem Research - BAS, 'Akad. G. Bonchev' str.,
            bl 25, Sofia, Sofia 1113, Bulgaria
COMMENT     Bankit Comment: TOTAL # OF SEQS:130.
            Bankit Comment: TOTAL # OF SETS:1.
            
            ##Assembly-Data-START##
            Sequencing Technology :: Sanger dideoxy sequencing
            ##Assembly-Data-END##
FEATURES             Location/Qualifiers
     source          1..732
                     /organism="Canis lupus familiaris"
                     /organelle="mitochondrion"
                     /mol_type="genomic DNA"
                     /sub_species="familiaris"
                     /db_xref="taxon:9615"
                     /country="Bulgaria"
                     /breed="Bulgarian Shepherd dog: BOK"
     gene            <1..97
                     /gene="tRNA-Pro"
     precursor_RNA   <1..97
                     /gene="tRNA-Pro"
                     /product="tRNA-Pro"
     D-loop          98..>732
                     /note="control region"
BASE COUNT      206 a    199 c    115 g    212 t
ORIGIN      
        1 aaaaatggag agtaaccgcc ctccttaaga ctcaaggaag aagctcttgc tccaccatca
       61 gcacccaaag ctgagattct tcttaaacta ttccctgaca cccctacatt catatattga
      121 atcaccccta ctgtgctatg tcagtatctc caggtaaacc cttctcccct cccctatgta
      181 cgtcgtgcat taatggtttg ccccatgcat ataagcatgt acataatatt atatccttac
      241 ataggacata ttaactcaat ctcataattc actgatctat caacagtaat cgaatgcata
      301 tcacttagtc caataagggc ttaatcacca tgcctcgaga aaccatcaac ccttgctcgt
      361 aatgtccctc ttctcgctcc gggcccatac taacgtgggg gttactatca tgaaactata
      421 cctggcatct ggttcttact tcagggccat aactttattt actccaatcc tactaattct
      481 cgcaaatggg acatctcgat ggactaatga ctaatcagcc catgatcaca cataactgtg
      541 gtgtcatgca tctggtatct tttaattttt agggggggaa tctgctatca ctcacctacg
      601 accgcaacgg cactaactct aacttatctt ctgctctcag ggaatatgcc cgtcgcggcc
      661 ctaacgcagt caaataactt gtagctggac ttattcatta tcatttatca actcacgcat
      721 aaaatcaagg tg
//
LOCUS       BOK_5                    730 bp    DNA     linear   MAM 08-FEB-2018
DEFINITION  Canis lupus familiaris isolate BOK_5 tRNA-Pro and control region I,
            partial sequence; mitochondrial.
ACCESSION   BOK_5
VERSION
KEYWORDS    .
SOURCE      mitochondrion Canis lupus familiaris (dog)
  ORGANISM  Canis lupus familiaris
            Eukaryota; Metazoa; Chordata; Craniata; Vertebrata; Euteleostomi;
            Mammalia; Eutheria; Laurasiatheria; Carnivora; Caniformia; Canidae;
            Canis.
REFERENCE   1  (bases 1 to 730)
  AUTHORS   Marinov,M., Hristov,P. and Radoslavov,G.
  TITLE     Mitochondrial diversity of native Bulgarian dog
  JOURNAL   Unpublished
REFERENCE   2  (bases 1 to 730)
  AUTHORS   Marinov,M., Hristov,P. and Radoslavov,G.
  TITLE     Direct Submission
  JOURNAL   Submitted (08-FEB-2018) Animal diversity resources, Institute of
            Biodiversity and Ecosystem Research - BAS, 'Akad. G. Bonchev' str.,
            bl 25, Sofia, Sofia 1113, Bulgaria
COMMENT     Bankit Comment: TOTAL # OF SEQS:130.
            Bankit Comment: TOTAL # OF SETS:1.
            
            ##Assembly-Data-START##
            Sequencing Technology :: Sanger dideoxy sequencing
            ##Assembly-Data-END##
FEATURES             Location/Qualifiers
     source          1..730
                     /organism="Canis lupus familiaris"
                     /organelle="mitochondrion"
                     /mol_type="genomic DNA"
                     /sub_species="familiaris"
                     /db_xref="taxon:9615"
                     /country="Bulgaria"
                     /breed="Bulgarian Shepherd dog: BOK"
     gene            <1..97
                     /gene="tRNA-Pro"
     precursor_RNA   <1..97
                     /gene="tRNA-Pro"
                     /product="tRNA-Pro"
     D-loop          98..>730
     D-loop          98..>730
                     /note="control region"
BASE COUNT      210 a    195 c    112 g    213 t
ORIGIN      
        1 aaaaatggag agtaaccgcc ctccctaaga ctcaaggaag aagctcttgt tccaccatca
       61 gcacccaaag ttgaaattct tcttaaacta ttccctgaca cccctacatt tatatattga
      121 atcaccccta ctgtgctatg tcaatatctc caggtaaacc cttcttccct cccctatgta
      181 cgtcgtgcat taatggtttg ccccatgcat ataagcatgt acataatatt atatccttac
      241 ataagacata ttaactcaat ctcataattc actgatctat caacagtaat cgaatggata
      301 tcacttaatc caaaaaaggc ttaatcacca tgcctcgaga aaccatcaac ccttgctcgt
      361 aatgtccctc ttctcgctcc gggcccatac taacgtgggg gttactatca tgaaactacc
      421 tggcatctgg ttcttacttc agggccataa ctttatttac tccaatccta ctatttctcg
      481 caaacgggac atctcgatag actaatgact aatcagccca tgatcacaca taactgtggt
      541 gtcatgcatc tggcatcttt taatttttag ggggggaatc tgctatcact catcaacgac
      601 cgcgacggca ctaactctaa cttatcttct gctctcaggg gatatgcccg tcgcggccct
      661 aatgcagtca aataacttgt agctagactt attcattatc atttatcaac tcacgcataa
      721 gatcaaggtg
//
LOCUS       BOK_6                    732 bp    DNA     linear   MAM 08-FEB-2018
DEFINITION  Canis lupus familiaris isolate BOK_6 tRNA-Pro and control region I,
            partial sequence; mitochondrial.
ACCESSION   BOK_6
VERSION
KEYWORDS    .
SOURCE      mitochondrion Canis lupus familiaris (dog)
  ORGANISM  Canis lupus familiaris
            Eukaryota; Metazoa; Chordata; Craniata; Vertebrata; Euteleostomi;
            Mammalia; Eutheria; Laurasiatheria; Carnivora; Caniformia; Canidae;
            Canis.
REFERENCE   1  (bases 1 to 732)
  AUTHORS   Marinov,M., Hristov,P. and Radoslavov,G.
  TITLE     Mitochondrial diversity of native Bulgarian dog
  JOURNAL   Unpublished
REFERENCE   2  (bases 1 to 732)
  AUTHORS   Marinov,M., Hristov,P. and Radoslavov,G.
  TITLE     Direct Submission
  JOURNAL   Submitted (08-FEB-2018) Animal diversity resources, Institute of
            Biodiversity and Ecosystem Research - BAS, 'Akad. G. Bonchev' str.,
            bl 25, Sofia, Sofia 1113, Bulgaria
COMMENT     Bankit Comment: TOTAL # OF SEQS:130.
            Bankit Comment: TOTAL # OF SETS:1.
            
            ##Assembly-Data-START##
            Sequencing Technology :: Sanger dideoxy sequencing
            ##Assembly-Data-END##
FEATURES             Location/Qualifiers
     source          1..732
                     /organism="Canis lupus familiaris"
                     /organelle="mitochondrion"
                     /mol_type="genomic DNA"
                     /sub_species="familiaris"
                     /db_xref="taxon:9615"
                     /country="Bulgaria"
                     /breed="Bulgarian Shepherd dog: BOK"
     gene            <1..97
                     /gene="tRNA-Pro"
     precursor_RNA   <1..97
                     /gene="tRNA-Pro"
                     /product="tRNA-Pro"
     D-loop          98..>732
                     /note="control region"
BASE COUNT      204 a    197 c    117 g    214 t
ORIGIN      
        1 aaaaatggag agtaaccgcc ctccctaaga ctcaaggaag aagctcttgc tccaccatca
       61 gcacccaaag ctgaaattct tcttaaacta ttccctgaca cccctacatt catatattga
      121 atcaccccta ctgtgctatg tcagtatctc caggtaaacc cttcttccct cccctatgta
      181 cgtcgtgcat taatggtttg ccccatgcat ataagcatgt acataatatt atattcttac
      241 ataggacata tcaactcaat ctcataattc attgatctgt cagcagtaat caaatgcata
      301 tcacttagtc caataagggc ttaatcacca tgcctcgaga aaccatcaac ccttgctcgt
      361 aatgtccctc ttctcgctcc gggcccatac taacgtgggg gttactatca tgaaactata
      421 cctggcatct ggttcttacc tcagggccat aactctattt actccaatcc tactaattct
      481 cgcaaatggg acatctcgat ggactaatga ctaatcagcc catgatcaca cataactgtg
      541 gtgtcatgca tttggtatct tttaattttt agggggggaa tctgctatca ctcatctacg
      601 accgcaacgg cactaactct aacttatctt ctgctctcag gggatatgcc cgtcgcggcc
      661 ctaatgcagt caaataactt gtagctggac ttattcatta tcatttatca actcacgcat
      721 aagatcaagg tg
//
LOCUS       BOK_8                    732 bp    DNA     linear   MAM 08-FEB-2018
DEFINITION  Canis lupus familiaris isolate BOK_8 tRNA-Pro and control region I,
            partial sequence; mitochondrial.
ACCESSION   BOK_8
VERSION
KEYWORDS    .
SOURCE      mitochondrion Canis lupus familiaris (dog)
  ORGANISM  Canis lupus familiaris
            Eukaryota; Metazoa; Chordata; Craniata; Vertebrata; Euteleostomi;
            Mammalia; Eutheria; Laurasiatheria; Carnivora; Caniformia; Canidae;
            Canis.
REFERENCE   1  (bases 1 to 732)
  AUTHORS   Marinov,M., Hristov,P. and Radoslavov,G.
  TITLE     Mitochondrial diversity of native Bulgarian dog
  JOURNAL   Unpublished
REFERENCE   2  (bases 1 to 732)
  AUTHORS   Marinov,M., Hristov,P. and Radoslavov,G.
  TITLE     Direct Submission
  JOURNAL   Submitted (08-FEB-2018) Animal diversity resources, Institute of
            Biodiversity and Ecosystem Research - BAS, 'Akad. G. Bonchev' str.,
            bl 25, Sofia, Sofia 1113, Bulgaria
COMMENT     Bankit Comment: TOTAL # OF SEQS:130.
            Bankit Comment: TOTAL # OF SETS:1.
            
            ##Assembly-Data-START##
            Sequencing Technology :: Sanger dideoxy sequencing
            ##Assembly-Data-END##
FEATURES             Location/Qualifiers
     source          1..732
                     /organism="Canis lupus familiaris"
                     /organelle="mitochondrion"
                     /mol_type="genomic DNA"
                     /sub_species="familiaris"
                     /db_xref="taxon:9615"
                     /country="Bulgaria"
                     /breed="Bulgarian Shepherd dog: BOK"
     gene            <1..97
                     /gene="tRNA-Pro"
     precursor_RNA   <1..97
                     /gene="tRNA-Pro"
                     /product="tRNA-Pro"
     D-loop          98..>732
                     /note="control region"
BASE COUNT      204 a    197 c    117 g    214 t
ORIGIN      
        1 aaaaatggag agtaaccgcc ctccctaaga ctcaaggaag aagctcttgc tccaccatca
       61 gcacccaaag ctgaaattct tcttaaacta ttccctgaca cccctacatt catatattga
      121 atcaccccta ctgtgctatg tcagtatctc caggtaaacc cttcttccct cccctatgta
      181 cgtcgtgcat taatggtttg ccccatgcat ataagcatgt acataatatt atattcttac
      241 ataggacata tcaactcaat ctcataattc attgatctgt cagcagtaat caaatgcata
      301 tcacttagtc caataagggc ttaatcacca tgcctcgaga aaccatcaac ccttgctcgt
      361 aatgtccctc ttctcgctcc gggcccatac taacgtgggg gttactatca tgaaactata
      421 cctggcatct ggttcttacc tcagggccat aactctattt actccaatcc tactaattct
      481 cgcaaatggg acatctcgat ggactaatga ctaatcagcc catgatcaca cataactgtg
      541 gtgtcatgca tttggtatct tttaattttt agggggggaa tctgctatca ctcatctacg
      601 accgcaacgg cactaactct aacttatctt ctgctctcag gggatatgcc cgtcgcggcc
      661 ctaatgcagt caaataactt gtagctggac ttattcatta tcatttatca actcacgcat
      721 aagatcaagg tg
//
LOCUS       KAR_1                    732 bp    DNA     linear   MAM 08-FEB-2018
DEFINITION  Canis lupus familiaris isolate KAR_1 tRNA-Pro and control region I,
            partial sequence; mitochondrial.
ACCESSION   KAR_1
VERSION
KEYWORDS    .
SOURCE      mitochondrion Canis lupus familiaris (dog)
  ORGANISM  Canis lupus familiaris
            Eukaryota; Metazoa; Chordata; Craniata; Vertebrata; Euteleostomi;
            Mammalia; Eutheria; Laurasiatheria; Carnivora; Caniformia; Canidae;
            Canis.
REFERENCE   1  (bases 1 to 732)
  AUTHORS   Marinov,M., Hristov,P. and Radoslavov,G.
  TITLE     Mitochondrial diversity of native Bulgarian dog
  JOURNAL   Unpublished
REFERENCE   2  (bases 1 to 732)
  AUTHORS   Marinov,M., Hristov,P. and Radoslavov,G.
  TITLE     Direct Submission
  JOURNAL   Submitted (08-FEB-2018) Animal diversity resources, Institute of
            Biodiversity and Ecosystem Research - BAS, 'Akad. G. Bonchev' str.,
            bl 25, Sofia, Sofia 1113, Bulgaria
COMMENT     Bankit Comment: TOTAL # OF SEQS:130.
            Bankit Comment: TOTAL # OF SETS:1.
            
            ##Assembly-Data-START##
            Sequencing Technology :: Sanger dideoxy sequencing
            ##Assembly-Data-END##
FEATURES             Location/Qualifiers
     source          1..732
                     /organism="Canis lupus familiaris"
                     /organelle="mitochondrion"
                     /mol_type="genomic DNA"
                     /sub_species="familiaris"
                     /db_xref="taxon:9615"
                     /country="Bulgaria"
                     /breed="Bulgarian Shepherd dog: Karakachan"
     gene            <1..97
                     /gene="tRNA-Pro"
     precursor_RNA   <1..97
                     /gene="tRNA-Pro"
                     /product="tRNA-Pro"
     D-loop          98..>732
                     /note="control region"
BASE COUNT      206 a    200 c    115 g    211 t
ORIGIN      
        1 aaaaatggag agtaaccgcc ctccctaaga ctcaaggaag aagctcttgc tccaccatca
       61 gcacccaaag ctgagattct tcttaaacta ttccctgaca cccctacatt catatattga
      121 atcaccccta ctgtgctatg tcagtatctc caggtaaacc cttctcccct cccctatgta
      181 cgtcgtgcat taatggtttg ccccatgcat ataagcatgt acataatatt atatccttac
      241 ataggacata ttaactcaat ctcataattc actgatctat caacagtaat cgaatgcata
      301 tcacttagtc caataagggc ttaatcacca tgcctcgaga aaccatcaac ccttgctcgt
      361 aatgtccctc ttctcgctcc gggcccatac taacgtgggg gttactatca tgaaactata
      421 cctggcatct ggttcttact tcagggccat aactttattt actccaatcc tactaattct
      481 cgcaaatggg acatctcgat ggactaatga ctaatcagcc catgatcaca cataactgtg
      541 gtgtcatgca tctggtatct tttaattttt agggggggaa tctgctatca ctcacctacg
      601 accgcaacgg cactaactct aacttatctt ctgctctcag ggaatatgcc cgtcgcggcc
      661 ctaacgcagt caaataactt gtagctggac ttattcatta tcatttatca actcacgcat
      721 aaaatcaagg tg
//
LOCUS       KAR_10                   732 bp    DNA     linear   MAM 08-FEB-2018
DEFINITION  Canis lupus familiaris isolate KAR_10 tRNA-Pro and control region
            I, partial sequence; mitochondrial.
ACCESSION   KAR_10
VERSION
KEYWORDS    .
SOURCE      mitochondrion Canis lupus familiaris (dog)
  ORGANISM  Canis lupus familiaris
            Eukaryota; Metazoa; Chordata; Craniata; Vertebrata; Euteleostomi;
            Mammalia; Eutheria; Laurasiatheria; Carnivora; Caniformia; Canidae;
            Canis.
REFERENCE   1  (bases 1 to 732)
  AUTHORS   Marinov,M., Hristov,P. and Radoslavov,G.
  TITLE     Mitochondrial diversity of native Bulgarian dog
  JOURNAL   Unpublished
REFERENCE   2  (bases 1 to 732)
  AUTHORS   Marinov,M., Hristov,P. and Radoslavov,G.
  TITLE     Direct Submission
  JOURNAL   Submitted (08-FEB-2018) Animal diversity resources, Institute of
            Biodiversity and Ecosystem Research - BAS, 'Akad. G. Bonchev' str.,
            bl 25, Sofia, Sofia 1113, Bulgaria
COMMENT     Bankit Comment: TOTAL # OF SEQS:130.
            Bankit Comment: TOTAL # OF SETS:1.
            
            ##Assembly-Data-START##
            Sequencing Technology :: Sanger dideoxy sequencing
            ##Assembly-Data-END##
FEATURES             Location/Qualifiers
     source          1..732
                     /organism="Canis lupus familiaris"
                     /organelle="mitochondrion"
                     /mol_type="genomic DNA"
                     /sub_species="familiaris"
                     /db_xref="taxon:9615"
                     /country="Bulgaria"
                     /breed="Bulgarian Shepherd dog: Karakachan"
     gene            <1..97
                     /gene="tRNA-Pro"
     precursor_RNA   <1..97
                     /gene="tRNA-Pro"
                     /product="tRNA-Pro"
     D-loop          98..>732
                     /note="control region"
BASE COUNT      206 a    200 c    115 g    211 t
ORIGIN      
        1 aaaaatggag agtaaccgcc ctccctaaga ctcaaggaag aagctcttgc tccaccatca
       61 gcacccaaag ctgagattct tcttaaacta ttccctgaca cccctacatt catatattga
      121 atcaccccta ctgtgctatg tcagtatctc caggtaaacc cttctcccct cccctatgta
      181 cgtcgtgcat taatggtttg ccccatgcat ataagcatgt acataatatt atatccttac
      241 ataggacata ttaactcaat ctcataattc actgatctat caacagtaat cgaatgcata
      301 tcacttagtc caataagggc ttaatcacca tgcctcgaga aaccatcaac ccttgctcgt
      361 aatgtccctc ttctcgctcc gggcccatac taacgtgggg gttactatca tgaaactata
      421 cctggcatct ggttcttact tcagggccat aactttattt actccaatcc tactaattct
      481 cgcaaatggg acatctcgat ggactaatga ctaatcagcc catgatcaca cataactgtg
      541 gtgtcatgca tctggtatct tttaattttt agggggggaa tctgctatca ctcacctacg
      601 accgcaacgg cactaactct aacttatctt ctgctctcag ggaatatgcc cgtcgcggcc
      661 ctaacgcagt caaataactt gtagctggac ttattcatta tcatttatca actcacgcat
      721 aaaatcaagg tg
//
LOCUS       KAR_11                   732 bp    DNA     linear   MAM 08-FEB-2018
DEFINITION  Canis lupus familiaris isolate KAR_11 tRNA-Pro and control region
            I, partial sequence; mitochondrial.
ACCESSION   KAR_11
VERSION
KEYWORDS    .
SOURCE      mitochondrion Canis lupus familiaris (dog)
  ORGANISM  Canis lupus familiaris
            Eukaryota; Metazoa; Chordata; Craniata; Vertebrata; Euteleostomi;
            Mammalia; Eutheria; Laurasiatheria; Carnivora; Caniformia; Canidae;
            Canis.
REFERENCE   1  (bases 1 to 732)
  AUTHORS   Marinov,M., Hristov,P. and Radoslavov,G.
  TITLE     Mitochondrial diversity of native Bulgarian dog
  JOURNAL   Unpublished
REFERENCE   2  (bases 1 to 732)
  AUTHORS   Marinov,M., Hristov,P. and Radoslavov,G.
  TITLE     Direct Submission
  JOURNAL   Submitted (08-FEB-2018) Animal diversity resources, Institute of
            Biodiversity and Ecosystem Research - BAS, 'Akad. G. Bonchev' str.,
            bl 25, Sofia, Sofia 1113, Bulgaria
COMMENT     Bankit Comment: TOTAL # OF SEQS:130.
            Bankit Comment: TOTAL # OF SETS:1.
            
            ##Assembly-Data-START##
            Sequencing Technology :: Sanger dideoxy sequencing
            ##Assembly-Data-END##
FEATURES             Location/Qualifiers
     source          1..732
                     /organism="Canis lupus familiaris"
                     /organelle="mitochondrion"
                     /mol_type="genomic DNA"
                     /sub_species="familiaris"
                     /db_xref="taxon:9615"
                     /country="Bulgaria"
                     /breed="Bulgarian Shepherd dog: Karakachan"
     gene            <1..97
                     /gene="tRNA-Pro"
     precursor_RNA   <1..97
                     /gene="tRNA-Pro"
                     /product="tRNA-Pro"
     D-loop          98..>732
                     /note="control region"
BASE COUNT      206 a    200 c    115 g    211 t
ORIGIN      
        1 aaaaatggag agtaaccgcc ctccctaaga ctcaaggaag aagctcttgc tccaccatca
       61 gcacccaaag ctgagattct tcttaaacta ttccctgaca cccctacatt catatattga
      121 atcaccccta ctgtgctatg tcagtatctc caggtaaacc cttctcccct cccctatgta
      181 cgtcgtgcat taatggtttg ccccatgcat ataagcatgt acataatatt atatccttac
      241 ataggacata ttaactcaat ctcataattc actgatctat caacagtaat cgaatgcata
      301 tcacttagtc caataagggc ttaatcacca tgcctcgaga aaccatcaac ccttgctcgt
      361 aatgtccctc ttctcgctcc gggcccatac taacgtgggg gttactatca tgaaactata
      421 cctggcatct ggttcttact tcagggccat aactttattt actccaatcc tactaattct
      481 cgcaaatggg acatctcgat ggactaatga ctaatcagcc catgatcaca cataactgtg
      541 gtgtcatgca tctggtatct tttaattttt agggggggaa tctgctatca ctcacctacg
      601 accgcaacgg cactaactct aacttatctt ctgctctcag ggaatatgcc cgtcgcggcc
      661 ctaacgcagt caaataactt gtagctggac ttattcatta tcatttatca actcacgcat
      721 aaaatcaagg tg
//
LOCUS       KAR_12                   732 bp    DNA     linear   MAM 08-FEB-2018
DEFINITION  Canis lupus familiaris isolate KAR_12 tRNA-Pro and control region
            I, partial sequence; mitochondrial.
ACCESSION   KAR_12
VERSION
KEYWORDS    .
SOURCE      mitochondrion Canis lupus familiaris (dog)
  ORGANISM  Canis lupus familiaris
            Eukaryota; Metazoa; Chordata; Craniata; Vertebrata; Euteleostomi;
            Mammalia; Eutheria; Laurasiatheria; Carnivora; Caniformia; Canidae;
            Canis.
REFERENCE   1  (bases 1 to 732)
  AUTHORS   Marinov,M., Hristov,P. and Radoslavov,G.
  TITLE     Mitochondrial diversity of native Bulgarian dog
  JOURNAL   Unpublished
REFERENCE   2  (bases 1 to 732)
  AUTHORS   Marinov,M., Hristov,P. and Radoslavov,G.
  TITLE     Direct Submission
  JOURNAL   Submitted (08-FEB-2018) Animal diversity resources, Institute of
            Biodiversity and Ecosystem Research - BAS, 'Akad. G. Bonchev' str.,
            bl 25, Sofia, Sofia 1113, Bulgaria
COMMENT     Bankit Comment: TOTAL # OF SEQS:130.
            Bankit Comment: TOTAL # OF SETS:1.
            
            ##Assembly-Data-START##
            Sequencing Technology :: Sanger dideoxy sequencing
            ##Assembly-Data-END##
FEATURES             Location/Qualifiers
     source          1..732
                     /organism="Canis lupus familiaris"
                     /organelle="mitochondrion"
                     /mol_type="genomic DNA"
                     /sub_species="familiaris"
                     /db_xref="taxon:9615"
                     /country="Bulgaria"
                     /breed="Bulgarian Shepherd dog: Karakachan"
     gene            <1..97
                     /gene="tRNA-Pro"
     precursor_RNA   <1..97
                     /gene="tRNA-Pro"
                     /product="tRNA-Pro"
     D-loop          98..>732
                     /note="control region"
BASE COUNT      206 a    200 c    115 g    211 t
ORIGIN      
        1 aaaaatggag agtaaccgcc ctccctaaga ctcaaggaag aagctcttgc tccaccatca
       61 gcacccaaag ctgagattct tcttaaacta ttccctgaca cccctacatt catatattga
      121 atcaccccta ctgtgctatg tcagtatctc caggtaaacc cttctcccct cccctatgta
      181 cgtcgtgcat taatggtttg ccccatgcat ataagcatgt acataatatt atatccttac
      241 ataggacata ttaactcaat ctcataattc actgatctat caacagtaat cgaatgcata
      301 tcacttagtc caataagggc ttaatcacca tgcctcgaga aaccatcaac ccttgctcgt
      361 aatgtccctc ttctcgctcc gggcccatac taacgtgggg gttactatca tgaaactata
      421 cctggcatct ggttcttact tcagggccat aactttattt actccaatcc tactaattct
      481 cgcaaatggg acatctcgat ggactaatga ctaatcagcc catgatcaca cataactgtg
      541 gtgtcatgca tctggtatct tttaattttt agggggggaa tctgctatca ctcacctacg
      601 accgcaacgg cactaactct aacttatctt ctgctctcag ggaatatgcc cgtcgcggcc
      661 ctaacgcagt caaataactt gtagctggac ttattcatta tcatttatca actcacgcat
      721 aaaatcaagg tg
//
LOCUS       KAR_13                   732 bp    DNA     linear   MAM 08-FEB-2018
DEFINITION  Canis lupus familiaris isolate KAR_13 tRNA-Pro and control region
            I, partial sequence; mitochondrial.
ACCESSION   KAR_13
VERSION
KEYWORDS    .
SOURCE      mitochondrion Canis lupus familiaris (dog)
  ORGANISM  Canis lupus familiaris
            Eukaryota; Metazoa; Chordata; Craniata; Vertebrata; Euteleostomi;
            Mammalia; Eutheria; Laurasiatheria; Carnivora; Caniformia; Canidae;
            Canis.
REFERENCE   1  (bases 1 to 732)
  AUTHORS   Marinov,M., Hristov,P. and Radoslavov,G.
  TITLE     Mitochondrial diversity of native Bulgarian dog
  JOURNAL   Unpublished
REFERENCE   2  (bases 1 to 732)
  AUTHORS   Marinov,M., Hristov,P. and Radoslavov,G.
  TITLE     Direct Submission
  JOURNAL   Submitted (08-FEB-2018) Animal diversity resources, Institute of
            Biodiversity and Ecosystem Research - BAS, 'Akad. G. Bonchev' str.,
            bl 25, Sofia, Sofia 1113, Bulgaria
COMMENT     Bankit Comment: TOTAL # OF SEQS:130.
            Bankit Comment: TOTAL # OF SETS:1.
            
            ##Assembly-Data-START##
            Sequencing Technology :: Sanger dideoxy sequencing
            ##Assembly-Data-END##
FEATURES             Location/Qualifiers
     source          1..732
                     /organism="Canis lupus familiaris"
                     /organelle="mitochondrion"
                     /mol_type="genomic DNA"
                     /sub_species="familiaris"
                     /db_xref="taxon:9615"
                     /country="Bulgaria"
                     /breed="Bulgarian Shepherd dog: Karakachan"
     gene            <1..97
                     /gene="tRNA-Pro"
     precursor_RNA   <1..97
                     /gene="tRNA-Pro"
                     /product="tRNA-Pro"
     D-loop          98..>732
                     /note="control region"
BASE COUNT      206 a    200 c    115 g    211 t
ORIGIN      
        1 aaaaatggag agtaaccgcc ctccctaaga ctcaaggaag aagctcttgc tccaccatca
       61 gcacccaaag ctgagattct tcttaaacta ttccctgaca cccctacatt catatattga
      121 atcaccccta ctgtgctatg tcagtatctc caggtaaacc cttctcccct cccctatgta
      181 cgtcgtgcat taatggtttg ccccatgcat ataagcatgt acataatatt atatccttac
      241 ataggacata ttaactcaat ctcataattc actgatctat caacagtaat cgaatgcata
      301 tcacttagtc caataagggc ttaatcacca tgcctcgaga aaccatcaac ccttgctcgt
      361 aatgtccctc ttctcgctcc gggcccatac taacgtgggg gttactatca tgaaactata
      421 cctggcatct ggttcttact tcagggccat aactttattt actccaatcc tactaattct
      481 cgcaaatggg acatctcgat ggactaatga ctaatcagcc catgatcaca cataactgtg
      541 gtgtcatgca tctggtatct tttaattttt agggggggaa tctgctatca ctcacctacg
      601 accgcaacgg cactaactct aacttatctt ctgctctcag ggaatatgcc cgtcgcggcc
      661 ctaacgcagt caaataactt gtagctggac ttattcatta tcatttatca actcacgcat
      721 aaaatcaagg tg
//
LOCUS       KAR_14                   732 bp    DNA     linear   MAM 08-FEB-2018
DEFINITION  Canis lupus familiaris isolate KAR_14 tRNA-Pro and control region
            I, partial sequence; mitochondrial.
ACCESSION   KAR_14
VERSION
KEYWORDS    .
SOURCE      mitochondrion Canis lupus familiaris (dog)
  ORGANISM  Canis lupus familiaris
            Eukaryota; Metazoa; Chordata; Craniata; Vertebrata; Euteleostomi;
            Mammalia; Eutheria; Laurasiatheria; Carnivora; Caniformia; Canidae;
            Canis.
REFERENCE   1  (bases 1 to 732)
  AUTHORS   Marinov,M., Hristov,P. and Radoslavov,G.
  TITLE     Mitochondrial diversity of native Bulgarian dog
  JOURNAL   Unpublished
REFERENCE   2  (bases 1 to 732)
  AUTHORS   Marinov,M., Hristov,P. and Radoslavov,G.
  TITLE     Direct Submission
  JOURNAL   Submitted (08-FEB-2018) Animal diversity resources, Institute of
            Biodiversity and Ecosystem Research - BAS, 'Akad. G. Bonchev' str.,
            bl 25, Sofia, Sofia 1113, Bulgaria
COMMENT     Bankit Comment: TOTAL # OF SEQS:130.
            Bankit Comment: TOTAL # OF SETS:1.
            
            ##Assembly-Data-START##
            Sequencing Technology :: Sanger dideoxy sequencing
            ##Assembly-Data-END##
FEATURES             Location/Qualifiers
     source          1..732
                     /organism="Canis lupus familiaris"
                     /organelle="mitochondrion"
                     /mol_type="genomic DNA"
                     /sub_species="familiaris"
                     /db_xref="taxon:9615"
                     /country="Bulgaria"
                     /breed="Bulgarian Shepherd dog: Karakachan"
     gene            <1..97
                     /gene="tRNA-Pro"
     precursor_RNA   <1..97
                     /gene="tRNA-Pro"
                     /product="tRNA-Pro"
     D-loop          98..>732
                     /note="control region"
BASE COUNT      204 a    200 c    117 g    211 t
ORIGIN      
        1 aaaaatggag agtaaccgcc ctccctaaga ctcaaggaag aagctcttgc tccaccatca
       61 gcacccaaag ctgagattct tcttaaacta ttccctgaca cccctacatt catatattga
      121 atcaccccta ctgtgctatg tcagtatctc caggtaaacc cttctcccct cccctatgta
      181 cgtcgtgcat taatggtttg ccccatgcat ataagcatgt acataatatt atatccttac
      241 ataggacata ttaactcaat ctcatagttc actgatctgt caacagtaat cgaatgcata
      301 tcacttagtc caataagggc ttaatcacca tgcctcgaga aaccatcaac ccttgctcgt
      361 aatgtccctc ttctcgctcc gggcccatac taacgtgggg gttactatca tgaaactata
      421 cctggcatct ggttcttact tcagggccat aactttattt actccaatcc tactaattct
      481 cgcaaatggg acatctcgat ggactaatga ctaatcagcc catgatcaca cataactgtg
      541 gtgtcatgca tctggtatct tttaattttt agggggggaa tctgctatca ctcacctacg
      601 accgcaacgg cactaactct aacttatctt ctgctctcag ggaatatgcc cgtcgcggcc
      661 ctaacgcagt caaataactt gtagctggac ttattcatta tcatttatca actcacgcat
      721 aaaatcaagg tg
//
LOCUS       KAR_15                   732 bp    DNA     linear   MAM 08-FEB-2018
DEFINITION  Canis lupus familiaris isolate KAR_15 tRNA-Pro and control region
            I, partial sequence; mitochondrial.
ACCESSION   KAR_15
VERSION
KEYWORDS    .
SOURCE      mitochondrion Canis lupus familiaris (dog)
  ORGANISM  Canis lupus familiaris
            Eukaryota; Metazoa; Chordata; Craniata; Vertebrata; Euteleostomi;
            Mammalia; Eutheria; Laurasiatheria; Carnivora; Caniformia; Canidae;
            Canis.
REFERENCE   1  (bases 1 to 732)
  AUTHORS   Marinov,M., Hristov,P. and Radoslavov,G.
  TITLE     Mitochondrial diversity of native Bulgarian dog
  JOURNAL   Unpublished
REFERENCE   2  (bases 1 to 732)
  AUTHORS   Marinov,M., Hristov,P. and Radoslavov,G.
  TITLE     Direct Submission
  JOURNAL   Submitted (08-FEB-2018) Animal diversity resources, Institute of
            Biodiversity and Ecosystem Research - BAS, 'Akad. G. Bonchev' str.,
            bl 25, Sofia, Sofia 1113, Bulgaria
COMMENT     Bankit Comment: TOTAL # OF SEQS:130.
            Bankit Comment: TOTAL # OF SETS:1.
            
            ##Assembly-Data-START##
            Sequencing Technology :: Sanger dideoxy sequencing
            ##Assembly-Data-END##
FEATURES             Location/Qualifiers
     source          1..732
                     /organism="Canis lupus familiaris"
                     /organelle="mitochondrion"
                     /mol_type="genomic DNA"
                     /sub_species="familiaris"
                     /db_xref="taxon:9615"
                     /country="Bulgaria"
                     /breed="Bulgarian Shepherd dog: Karakachan"
     gene            <1..97
                     /gene="tRNA-Pro"
     precursor_RNA   <1..97
                     /gene="tRNA-Pro"
                     /product="tRNA-Pro"
     D-loop          98..>732
                     /note="control region"
BASE COUNT      206 a    200 c    115 g    211 t
ORIGIN      
        1 aaaaatggag agtaaccgcc ctccctaaga ctcaaggaag aagctcttgc tccaccatca
       61 gcacccaaag ctgagattct tcttaaacta ttccctgaca cccctacatt catatattga
      121 atcaccccta ctgtgctatg tcagtatctc caggtaaacc cttctcccct cccctatgta
      181 cgtcgtgcat taatggtttg ccccatgcat ataagcatgt acataatatt atatccttac
      241 ataggacata ttaactcaat ctcataattc actgatctat caacagtaat cgaatgcata
      301 tcacttagtc caataagggc ttaatcacca tgcctcgaga aaccatcaac ccttgctcgt
      361 aatgtccctc ttctcgctcc gggcccatac taacgtgggg gttactatca tgaaactata
      421 cctggcatct ggttcttact tcagggccat aactttattt actccaatcc tactaattct
      481 cgcaaatggg acatctcgat ggactaatga ctaatcagcc catgatcaca cataactgtg
      541 gtgtcatgca tctggtatct tttaattttt agggggggaa tctgctatca ctcacctacg
      601 accgcaacgg cactaactct aacttatctt ctgctctcag ggaatatgcc cgtcgcggcc
      661 ctaacgcagt caaataactt gtagctggac ttattcatta tcatttatca actcacgcat
      721 aaaatcaagg tg
//
LOCUS       KAR_16                   732 bp    DNA     linear   MAM 08-FEB-2018
DEFINITION  Canis lupus familiaris isolate KAR_16 tRNA-Pro and control region
            I, partial sequence; mitochondrial.
ACCESSION   KAR_16
VERSION
KEYWORDS    .
SOURCE      mitochondrion Canis lupus familiaris (dog)
  ORGANISM  Canis lupus familiaris
            Eukaryota; Metazoa; Chordata; Craniata; Vertebrata; Euteleostomi;
            Mammalia; Eutheria; Laurasiatheria; Carnivora; Caniformia; Canidae;
            Canis.
REFERENCE   1  (bases 1 to 732)
  AUTHORS   Marinov,M., Hristov,P. and Radoslavov,G.
  TITLE     Mitochondrial diversity of native Bulgarian dog
  JOURNAL   Unpublished
REFERENCE   2  (bases 1 to 732)
  AUTHORS   Marinov,M., Hristov,P. and Radoslavov,G.
  TITLE     Direct Submission
  JOURNAL   Submitted (08-FEB-2018) Animal diversity resources, Institute of
            Biodiversity and Ecosystem Research - BAS, 'Akad. G. Bonchev' str.,
            bl 25, Sofia, Sofia 1113, Bulgaria
COMMENT     Bankit Comment: TOTAL # OF SEQS:130.
            Bankit Comment: TOTAL # OF SETS:1.
            
            ##Assembly-Data-START##
            Sequencing Technology :: Sanger dideoxy sequencing
            ##Assembly-Data-END##
FEATURES             Location/Qualifiers
     source          1..732
                     /organism="Canis lupus familiaris"
                     /organelle="mitochondrion"
                     /mol_type="genomic DNA"
                     /sub_species="familiaris"
                     /db_xref="taxon:9615"
                     /country="Bulgaria"
                     /breed="Bulgarian Shepherd dog: Karakachan"
     gene            <1..97
                     /gene="tRNA-Pro"
     precursor_RNA   <1..97
                     /gene="tRNA-Pro"
                     /product="tRNA-Pro"
     D-loop          98..>732
                     /note="control region"
BASE COUNT      204 a    200 c    117 g    211 t
ORIGIN      
        1 aaaaatggag agtaaccgcc ctccctaaga ctcaaggaag aagctcttgc tccaccatca
       61 gcacccaaag ctgagattct tcttaaacta ttccctgaca cccctacatt catatattga
      121 atcaccccta ctgtgctatg tcagtatctc caggtaaacc cttctcccct cccctatgta
      181 cgtcgtgcat taatggtttg ccccatgcat ataagcatgt acataatatt atatccttac
      241 ataggacata ttaactcaat ctcatagttc actgatctgt caacagtaat cgaatgcata
      301 tcacttagtc caataagggc ttaatcacca tgcctcgaga aaccatcaac ccttgctcgt
      361 aatgtccctc ttctcgctcc gggcccatac taacgtgggg gttactatca tgaaactata
      421 cctggcatct ggttcttact tcagggccat aactttattt actccaatcc tactaattct
      481 cgcaaatggg acatctcgat ggactaatga ctaatcagcc catgatcaca cataactgtg
      541 gtgtcatgca tctggtatct tttaattttt agggggggaa tctgctatca ctcacctacg
      601 accgcaacgg cactaactct aacttatctt ctgctctcag ggaatatgcc cgtcgcggcc
      661 ctaacgcagt caaataactt gtagctggac ttattcatta tcatttatca actcacgcat
      721 aaaatcaagg tg
//
LOCUS       KAR_17                   732 bp    DNA     linear   MAM 08-FEB-2018
DEFINITION  Canis lupus familiaris isolate KAR_17 tRNA-Pro and control region
            I, partial sequence; mitochondrial.
ACCESSION   KAR_17
VERSION
KEYWORDS    .
SOURCE      mitochondrion Canis lupus familiaris (dog)
  ORGANISM  Canis lupus familiaris
            Eukaryota; Metazoa; Chordata; Craniata; Vertebrata; Euteleostomi;
            Mammalia; Eutheria; Laurasiatheria; Carnivora; Caniformia; Canidae;
            Canis.
REFERENCE   1  (bases 1 to 732)
  AUTHORS   Marinov,M., Hristov,P. and Radoslavov,G.
  TITLE     Mitochondrial diversity of native Bulgarian dog
  JOURNAL   Unpublished
REFERENCE   2  (bases 1 to 732)
  AUTHORS   Marinov,M., Hristov,P. and Radoslavov,G.
  TITLE     Direct Submission
  JOURNAL   Submitted (08-FEB-2018) Animal diversity resources, Institute of
            Biodiversity and Ecosystem Research - BAS, 'Akad. G. Bonchev' str.,
            bl 25, Sofia, Sofia 1113, Bulgaria
COMMENT     Bankit Comment: TOTAL # OF SEQS:130.
            Bankit Comment: TOTAL # OF SETS:1.
            
            ##Assembly-Data-START##
            Sequencing Technology :: Sanger dideoxy sequencing
            ##Assembly-Data-END##
FEATURES             Location/Qualifiers
     source          1..732
                     /organism="Canis lupus familiaris"
                     /organelle="mitochondrion"
                     /mol_type="genomic DNA"
                     /sub_species="familiaris"
                     /db_xref="taxon:9615"
                     /country="Bulgaria"
                     /breed="Bulgarian Shepherd dog: Karakachan"
     gene            <1..97
                     /gene="tRNA-Pro"
     precursor_RNA   <1..97
                     /gene="tRNA-Pro"
                     /product="tRNA-Pro"
     D-loop          98..>732
                     /note="control region"
BASE COUNT      206 a    200 c    115 g    211 t
ORIGIN      
        1 aaaaatggag agtaaccgcc ctccctaaga ctcaaggaag aagctcttgc tccaccatca
       61 gcacccaaag ctgagattct tcttaaacta ttccctgaca cccctacatt catatattga
      121 atcaccccta ctgtgctatg tcagtatctc caggtaaacc cttctcccct cccctatgta
      181 cgtcgtgcat taatggtttg ccccatgcat ataagcatgt acataatatt atatccttac
      241 ataggacata ttaactcaat ctcataattc actgatctat caacagtaat cgaatgcata
      301 tcacttagtc caataagggc ttaatcacca tgcctcgaga aaccatcaac ccttgctcgt
      361 aatgtccctc ttctcgctcc gggcccatac taacgtgggg gttactatca tgaaactata
      421 cctggcatct ggttcttact tcagggccat aactttattt actccaatcc tactaattct
      481 cgcaaatggg acatctcgat ggactaatga ctaatcagcc catgatcaca cataactgtg
      541 gtgtcatgca tctggtatct tttaattttt agggggggaa tctgctatca ctcacctacg
      601 accgcaacgg cactaactct aacttatctt ctgctctcag ggaatatgcc cgtcgcggcc
      661 ctaacgcagt caaataactt gtagctggac ttattcatta tcatttatca actcacgcat
      721 aaaatcaagg tg
//
LOCUS       KAR_18                   732 bp    DNA     linear   MAM 08-FEB-2018
DEFINITION  Canis lupus familiaris isolate KAR_18 tRNA-Pro and control region
            I, partial sequence; mitochondrial.
ACCESSION   KAR_18
VERSION
KEYWORDS    .
SOURCE      mitochondrion Canis lupus familiaris (dog)
  ORGANISM  Canis lupus familiaris
            Eukaryota; Metazoa; Chordata; Craniata; Vertebrata; Euteleostomi;
            Mammalia; Eutheria; Laurasiatheria; Carnivora; Caniformia; Canidae;
            Canis.
REFERENCE   1  (bases 1 to 732)
  AUTHORS   Marinov,M., Hristov,P. and Radoslavov,G.
  TITLE     Mitochondrial diversity of native Bulgarian dog
  JOURNAL   Unpublished
REFERENCE   2  (bases 1 to 732)
  AUTHORS   Marinov,M., Hristov,P. and Radoslavov,G.
  TITLE     Direct Submission
  JOURNAL   Submitted (08-FEB-2018) Animal diversity resources, Institute of
            Biodiversity and Ecosystem Research - BAS, 'Akad. G. Bonchev' str.,
            bl 25, Sofia, Sofia 1113, Bulgaria
COMMENT     Bankit Comment: TOTAL # OF SEQS:130.
            Bankit Comment: TOTAL # OF SETS:1.
            
            ##Assembly-Data-START##
            Sequencing Technology :: Sanger dideoxy sequencing
            ##Assembly-Data-END##
FEATURES             Location/Qualifiers
     source          1..732
                     /organism="Canis lupus familiaris"
                     /organelle="mitochondrion"
                     /mol_type="genomic DNA"
                     /sub_species="familiaris"
                     /db_xref="taxon:9615"
                     /country="Bulgaria"
                     /breed="Bulgarian Shepherd dog: Karakachan"
     gene            <1..97
                     /gene="tRNA-Pro"
     precursor_RNA   <1..97
                     /gene="tRNA-Pro"
                     /product="tRNA-Pro"
     D-loop          98..>732
                     /note="control region"
BASE COUNT      204 a    200 c    117 g    211 t
ORIGIN      
        1 aaaaatggag agtaaccgcc ctccctaaga ctcaaggaag aagctcttgc tccaccatca
       61 gcacccaaag ctgagattct tcttaaacta ttccctgaca cccctacatt catatattga
      121 atcaccccta ctgtgctatg tcagtatctc caggtaaacc cttctcccct cccctatgta
      181 cgtcgtgcat taatggtttg ccccatgcat ataagcatgt acataatatt atatccttac
      241 ataggacata ttaactcaat ctcatagttc actgatctgt caacagtaat cgaatgcata
      301 tcacttagtc caataagggc ttaatcacca tgcctcgaga aaccatcaac ccttgctcgt
      361 aatgtccctc ttctcgctcc gggcccatac taacgtgggg gttactatca tgaaactata
      421 cctggcatct ggttcttact tcagggccat aactttattt actccaatcc tactaattct
      481 cgcaaatggg acatctcgat ggactaatga ctaatcagcc catgatcaca cataactgtg
      541 gtgtcatgca tctggtatct tttaattttt agggggggaa tctgctatca ctcacctacg
      601 accgcaacgg cactaactct aacttatctt ctgctctcag ggaatatgcc cgtcgcggcc
      661 ctaacgcagt caaataactt gtagctggac ttattcatta tcatttatca actcacgcat
      721 aaaatcaagg tg
//
LOCUS       KAR_2                    732 bp    DNA     linear   MAM 08-FEB-2018
DEFINITION  Canis lupus familiaris isolate KAR_2 tRNA-Pro and control region I,
            partial sequence; mitochondrial.
ACCESSION   KAR_2
VERSION
KEYWORDS    .
SOURCE      mitochondrion Canis lupus familiaris (dog)
  ORGANISM  Canis lupus familiaris
            Eukaryota; Metazoa; Chordata; Craniata; Vertebrata; Euteleostomi;
            Mammalia; Eutheria; Laurasiatheria; Carnivora; Caniformia; Canidae;
            Canis.
REFERENCE   1  (bases 1 to 732)
  AUTHORS   Marinov,M., Hristov,P. and Radoslavov,G.
  TITLE     Mitochondrial diversity of native Bulgarian dog
  JOURNAL   Unpublished
REFERENCE   2  (bases 1 to 732)
  AUTHORS   Marinov,M., Hristov,P. and Radoslavov,G.
  TITLE     Direct Submission
  JOURNAL   Submitted (08-FEB-2018) Animal diversity resources, Institute of
            Biodiversity and Ecosystem Research - BAS, 'Akad. G. Bonchev' str.,
            bl 25, Sofia, Sofia 1113, Bulgaria
COMMENT     Bankit Comment: TOTAL # OF SEQS:130.
            Bankit Comment: TOTAL # OF SETS:1.
            
            ##Assembly-Data-START##
            Sequencing Technology :: Sanger dideoxy sequencing
            ##Assembly-Data-END##
FEATURES             Location/Qualifiers
     source          1..732
                     /organism="Canis lupus familiaris"
                     /organelle="mitochondrion"
                     /mol_type="genomic DNA"
                     /sub_species="familiaris"
                     /db_xref="taxon:9615"
                     /country="Bulgaria"
                     /breed="Bulgarian Shepherd dog: Karakachan"
     gene            <1..97
                     /gene="tRNA-Pro"
     precursor_RNA   <1..97
                     /gene="tRNA-Pro"
                     /product="tRNA-Pro"
     D-loop          98..>732
                     /note="control region"
BASE COUNT      206 a    200 c    115 g    211 t
ORIGIN      
        1 aaaaatggag agtaaccgcc ctccctaaga ctcaaggaag aagctcttgc tccaccatca
       61 gcacccaaag ctgagattct tcttaaacta ttccctgaca cccctacatt catatattga
      121 atcaccccta ctgtgctatg tcagtatctc caggtaaacc cttctcccct cccctatgta
      181 cgtcgtgcat taatggtttg ccccatgcat ataagcatgt acataatatt atatccttac
      241 ataggacata ttaactcaat ctcataattc actgatctat caacagtaat cgaatgcata
      301 tcacttagtc caataagggc ttaatcacca tgcctcgaga aaccatcaac ccttgctcgt
      361 aatgtccctc ttctcgctcc gggcccatac taacgtgggg gttactatca tgaaactata
      421 cctggcatct ggttcttact tcagggccat aactttattt actccaatcc tactaattct
      481 cgcaaatggg acatctcgat ggactaatga ctaatcagcc catgatcaca cataactgtg
      541 gtgtcatgca tctggtatct tttaattttt agggggggaa tctgctatca ctcacctacg
      601 accgcaacgg cactaactct aacttatctt ctgctctcag ggaatatgcc cgtcgcggcc
      661 ctaacgcagt caaataactt gtagctggac ttattcatta tcatttatca actcacgcat
      721 aaaatcaagg tg
//
LOCUS       KAR_20                   732 bp    DNA     linear   MAM 08-FEB-2018
DEFINITION  Canis lupus familiaris isolate KAR_20 tRNA-Pro and control region
            I, partial sequence; mitochondrial.
ACCESSION   KAR_20
VERSION
KEYWORDS    .
SOURCE      mitochondrion Canis lupus familiaris (dog)
  ORGANISM  Canis lupus familiaris
            Eukaryota; Metazoa; Chordata; Craniata; Vertebrata; Euteleostomi;
            Mammalia; Eutheria; Laurasiatheria; Carnivora; Caniformia; Canidae;
            Canis.
REFERENCE   1  (bases 1 to 732)
  AUTHORS   Marinov,M., Hristov,P. and Radoslavov,G.
  TITLE     Mitochondrial diversity of native Bulgarian dog
  JOURNAL   Unpublished
REFERENCE   2  (bases 1 to 732)
  AUTHORS   Marinov,M., Hristov,P. and Radoslavov,G.
  TITLE     Direct Submission
  JOURNAL   Submitted (08-FEB-2018) Animal diversity resources, Institute of
            Biodiversity and Ecosystem Research - BAS, 'Akad. G. Bonchev' str.,
            bl 25, Sofia, Sofia 1113, Bulgaria
COMMENT     Bankit Comment: TOTAL # OF SEQS:130.
            Bankit Comment: TOTAL # OF SETS:1.
            
            ##Assembly-Data-START##
            Sequencing Technology :: Sanger dideoxy sequencing
            ##Assembly-Data-END##
FEATURES             Location/Qualifiers
     source          1..732
                     /organism="Canis lupus familiaris"
                     /organelle="mitochondrion"
                     /mol_type="genomic DNA"
                     /sub_species="familiaris"
                     /db_xref="taxon:9615"
                     /country="Bulgaria"
                     /breed="Bulgarian Shepherd dog: Karakachan"
     gene            <1..97
                     /gene="tRNA-Pro"
     precursor_RNA   <1..97
                     /gene="tRNA-Pro"
                     /product="tRNA-Pro"
     D-loop          98..>732
                     /note="control region"
BASE COUNT      204 a    200 c    117 g    211 t
ORIGIN      
        1 aaaaatggag agtaaccgcc ctccctaaga ctcaaggaag aagctcttgc tccaccatca
       61 gcacccaaag ctgagattct tcttaaacta ttccctgaca cccctacatt catatattga
      121 atcaccccta ctgtgctatg tcagtatctc caggtaaacc cttctcccct cccctatgta
      181 cgtcgtgcat taatggtttg ccccatgcat ataagcatgt acataatatt atatccttac
      241 ataggacata ttaactcaat ctcatagttc actgatctgt caacagtaat cgaatgcata
      301 tcacttagtc caataagggc ttaatcacca tgcctcgaga aaccatcaac ccttgctcgt
      361 aatgtccctc ttctcgctcc gggcccatac taacgtgggg gttactatca tgaaactata
      421 cctggcatct ggttcttact tcagggccat aactttattt actccaatcc tactaattct
      481 cgcaaatggg acatctcgat ggactaatga ctaatcagcc catgatcaca cataactgtg
      541 gtgtcatgca tctggtatct tttaattttt agggggggaa tctgctatca ctcacctacg
      601 accgcaacgg cactaactct aacttatctt ctgctctcag ggaatatgcc cgtcgcggcc
      661 ctaacgcagt caaataactt gtagctggac ttattcatta tcatttatca actcacgcat
      721 aaaatcaagg tg
//
LOCUS       KAR_21                   732 bp    DNA     linear   MAM 08-FEB-2018
DEFINITION  Canis lupus familiaris isolate KAR_21 tRNA-Pro and control region
            I, partial sequence; mitochondrial.
ACCESSION   KAR_21
VERSION
KEYWORDS    .
SOURCE      mitochondrion Canis lupus familiaris (dog)
  ORGANISM  Canis lupus familiaris
            Eukaryota; Metazoa; Chordata; Craniata; Vertebrata; Euteleostomi;
            Mammalia; Eutheria; Laurasiatheria; Carnivora; Caniformia; Canidae;
            Canis.
REFERENCE   1  (bases 1 to 732)
  AUTHORS   Marinov,M., Hristov,P. and Radoslavov,G.
  TITLE     Mitochondrial diversity of native Bulgarian dog
  JOURNAL   Unpublished
REFERENCE   2  (bases 1 to 732)
  AUTHORS   Marinov,M., Hristov,P. and Radoslavov,G.
  TITLE     Direct Submission
  JOURNAL   Submitted (08-FEB-2018) Animal diversity resources, Institute of
            Biodiversity and Ecosystem Research - BAS, 'Akad. G. Bonchev' str.,
            bl 25, Sofia, Sofia 1113, Bulgaria
COMMENT     Bankit Comment: TOTAL # OF SEQS:130.
            Bankit Comment: TOTAL # OF SETS:1.
            
            ##Assembly-Data-START##
            Sequencing Technology :: Sanger dideoxy sequencing
            ##Assembly-Data-END##
FEATURES             Location/Qualifiers
     source          1..732
                     /organism="Canis lupus familiaris"
                     /organelle="mitochondrion"
                     /mol_type="genomic DNA"
                     /sub_species="familiaris"
                     /db_xref="taxon:9615"
                     /country="Bulgaria"
                     /breed="Bulgarian Shepherd dog: Karakachan"
     gene            <1..97
                     /gene="tRNA-Pro"
     precursor_RNA   <1..97
                     /gene="tRNA-Pro"
                     /product="tRNA-Pro"
     D-loop          98..>732
                     /note="control region"
BASE COUNT      206 a    198 c    115 g    213 t
ORIGIN      
        1 aaaaatggag agtaaccgcc ctccctaaga ctcaaggaag aagctcttgc tccaccatca
       61 gcacccaaag ctgaaattct tcttaaacta ttccctgaca cccctacatt catatattga
      121 attaccccta ctgtgctatg tcagtatctc caggtaaacc cttctcccct cccctatgta
      181 cgtcgtgcat taatggtttg ccccatgcat ataagcatgt acataatatt atatccttac
      241 ataggacata ttaactcaat ctcatagttc actgatctat caacagtaat cgaatgcata
      301 tcacttagtc caataagggc ttaatcacca tgcctcgaga aaccatcaac ccttgctcgt
      361 aatgtccctc ttctcgctcc gggcccatac taacgtgggg gttactatca tgaaactata
      421 cctggcatct ggttcttact tcagggccat aactttattt actccaatcc tactaattct
      481 cgcaaatggg acatctcgat ggactaatga ctaatcagcc catgatcaca cataactgtg
      541 gtgtcatgca tctggtatct tttaattttt agggggggaa tctgctatca ctcacctacg
      601 accgcaacgg cactaactct aacttatctt ctgctctcag ggaatatgcc cgtcgcggcc
      661 ctaatgcagt caaataactt gtagctggac ttattcatta tcatttatca actcacgcat
      721 aaaatcaagg tg
//
LOCUS       KAR_22                   732 bp    DNA     linear   MAM 08-FEB-2018
DEFINITION  Canis lupus familiaris isolate KAR_22 tRNA-Pro and control region
            I, partial sequence; mitochondrial.
ACCESSION   KAR_22
VERSION
KEYWORDS    .
SOURCE      mitochondrion Canis lupus familiaris (dog)
  ORGANISM  Canis lupus familiaris
            Eukaryota; Metazoa; Chordata; Craniata; Vertebrata; Euteleostomi;
            Mammalia; Eutheria; Laurasiatheria; Carnivora; Caniformia; Canidae;
            Canis.
REFERENCE   1  (bases 1 to 732)
  AUTHORS   Marinov,M., Hristov,P. and Radoslavov,G.
  TITLE     Mitochondrial diversity of native Bulgarian dog
  JOURNAL   Unpublished
REFERENCE   2  (bases 1 to 732)
  AUTHORS   Marinov,M., Hristov,P. and Radoslavov,G.
  TITLE     Direct Submission
  JOURNAL   Submitted (08-FEB-2018) Animal diversity resources, Institute of
            Biodiversity and Ecosystem Research - BAS, 'Akad. G. Bonchev' str.,
            bl 25, Sofia, Sofia 1113, Bulgaria
COMMENT     Bankit Comment: TOTAL # OF SEQS:130.
            Bankit Comment: TOTAL # OF SETS:1.
            
            ##Assembly-Data-START##
            Sequencing Technology :: Sanger dideoxy sequencing
            ##Assembly-Data-END##
FEATURES             Location/Qualifiers
     source          1..732
                     /organism="Canis lupus familiaris"
                     /organelle="mitochondrion"
                     /mol_type="genomic DNA"
                     /sub_species="familiaris"
                     /db_xref="taxon:9615"
                     /country="Bulgaria"
                     /breed="Bulgarian Shepherd dog: Karakachan"
     gene            <1..97
                     /gene="tRNA-Pro"
     precursor_RNA   <1..97
                     /gene="tRNA-Pro"
                     /product="tRNA-Pro"
     D-loop          98..>732
                     /note="control region"
BASE COUNT      206 a    200 c    115 g    211 t
ORIGIN      
        1 aaaaatggag agtaaccgcc ctccctaaga ctcaaggaag aagctcttgc tccaccatca
       61 gcacccaaag ctgagattct tcttaaacta ttccctgaca cccctacatt catatattga
      121 atcaccccta ctgtgctatg tcagtatctc caggtaaacc cttctcccct cccctatgta
      181 cgtcgtgcat taatggtttg ccccatgcat ataagcatgt acataatatt atatccttac
      241 ataggacata ttaactcaat ctcataattc actgatctat caacagtaat cgaatgcata
      301 tcacttagtc caataagggc ttaatcacca tgcctcgaga aaccatcaac ccttgctcgt
      361 aatgtccctc ttctcgctcc gggcccatac taacgtgggg gttactatca tgaaactata
      421 cctggcatct ggttcttact tcagggccat aactttattt actccaatcc tactaattct
      481 cgcaaatggg acatctcgat ggactaatga ctaatcagcc catgatcaca cataactgtg
      541 gtgtcatgca tctggtatct tttaattttt agggggggaa tctgctatca ctcacctacg
      601 accgcaacgg cactaactct aacttatctt ctgctctcag ggaatatgcc cgtcgcggcc
      661 ctaacgcagt caaataactt gtagctggac ttattcatta tcatttatca actcacgcat
      721 aaaatcaagg tg
//
LOCUS       KAR_23                   732 bp    DNA     linear   MAM 08-FEB-2018
DEFINITION  Canis lupus familiaris isolate KAR_23 tRNA-Pro and control region
            I, partial sequence; mitochondrial.
ACCESSION   KAR_23
VERSION
KEYWORDS    .
SOURCE      mitochondrion Canis lupus familiaris (dog)
  ORGANISM  Canis lupus familiaris
            Eukaryota; Metazoa; Chordata; Craniata; Vertebrata; Euteleostomi;
            Mammalia; Eutheria; Laurasiatheria; Carnivora; Caniformia; Canidae;
            Canis.
REFERENCE   1  (bases 1 to 732)
  AUTHORS   Marinov,M., Hristov,P. and Radoslavov,G.
  TITLE     Mitochondrial diversity of native Bulgarian dog
  JOURNAL   Unpublished
REFERENCE   2  (bases 1 to 732)
  AUTHORS   Marinov,M., Hristov,P. and Radoslavov,G.
  TITLE     Direct Submission
  JOURNAL   Submitted (08-FEB-2018) Animal diversity resources, Institute of
            Biodiversity and Ecosystem Research - BAS, 'Akad. G. Bonchev' str.,
            bl 25, Sofia, Sofia 1113, Bulgaria
COMMENT     Bankit Comment: TOTAL # OF SEQS:130.
            Bankit Comment: TOTAL # OF SETS:1.
            
            ##Assembly-Data-START##
            Sequencing Technology :: Sanger dideoxy sequencing
            ##Assembly-Data-END##
FEATURES             Location/Qualifiers
     source          1..732
                     /organism="Canis lupus familiaris"
                     /organelle="mitochondrion"
                     /mol_type="genomic DNA"
                     /sub_species="familiaris"
                     /db_xref="taxon:9615"
                     /country="Bulgaria"
                     /breed="Bulgarian Shepherd dog: Karakachan"
     gene            <1..97
                     /gene="tRNA-Pro"
     precursor_RNA   <1..97
                     /gene="tRNA-Pro"
                     /product="tRNA-Pro"
     D-loop          98..>732
                     /note="control region"
BASE COUNT      204 a    200 c    117 g    211 t
ORIGIN      
        1 aaaaatggag agtaaccgcc ctccctaaga ctcaaggaag aagctcttgc tccaccatca
       61 gcacccaaag ctgagattct tcttaaacta ttccctgaca cccctacatt catatattga
      121 atcaccccta ctgtgctatg tcagtatctc caggtaaacc cttctcccct cccctatgta
      181 cgtcgtgcat taatggtttg ccccatgcat ataagcatgt acataatatt atatccttac
      241 ataggacata ttaactcaat ctcatagttc actgatctgt caacagtaat cgaatgcata
      301 tcacttagtc caataagggc ttaatcacca tgcctcgaga aaccatcaac ccttgctcgt
      361 aatgtccctc ttctcgctcc gggcccatac taacgtgggg gttactatca tgaaactata
      421 cctggcatct ggttcttact tcagggccat aactttattt actccaatcc tactaattct
      481 cgcaaatggg acatctcgat ggactaatga ctaatcagcc catgatcaca cataactgtg
      541 gtgtcatgca tctggtatct tttaattttt agggggggaa tctgctatca ctcacctacg
      601 accgcaacgg cactaactct aacttatctt ctgctctcag ggaatatgcc cgtcgcggcc
      661 ctaacgcagt caaataactt gtagctggac ttattcatta tcatttatca actcacgcat
      721 aaaatcaagg tg
//
LOCUS       KAR_24                   732 bp    DNA     linear   MAM 08-FEB-2018
DEFINITION  Canis lupus familiaris isolate KAR_24 tRNA-Pro and control region
            I, partial sequence; mitochondrial.
ACCESSION   KAR_24
VERSION
KEYWORDS    .
SOURCE      mitochondrion Canis lupus familiaris (dog)
  ORGANISM  Canis lupus familiaris
            Eukaryota; Metazoa; Chordata; Craniata; Vertebrata; Euteleostomi;
            Mammalia; Eutheria; Laurasiatheria; Carnivora; Caniformia; Canidae;
            Canis.
REFERENCE   1  (bases 1 to 732)
  AUTHORS   Marinov,M., Hristov,P. and Radoslavov,G.
  TITLE     Mitochondrial diversity of native Bulgarian dog
  JOURNAL   Unpublished
REFERENCE   2  (bases 1 to 732)
  AUTHORS   Marinov,M., Hristov,P. and Radoslavov,G.
  TITLE     Direct Submission
  JOURNAL   Submitted (08-FEB-2018) Animal diversity resources, Institute of
            Biodiversity and Ecosystem Research - BAS, 'Akad. G. Bonchev' str.,
            bl 25, Sofia, Sofia 1113, Bulgaria
COMMENT     Bankit Comment: TOTAL # OF SEQS:130.
            Bankit Comment: TOTAL # OF SETS:1.
            
            ##Assembly-Data-START##
            Sequencing Technology :: Sanger dideoxy sequencing
            ##Assembly-Data-END##
FEATURES             Location/Qualifiers
     source          1..732
                     /organism="Canis lupus familiaris"
                     /organelle="mitochondrion"
                     /mol_type="genomic DNA"
                     /sub_species="familiaris"
                     /db_xref="taxon:9615"
                     /country="Bulgaria"
                     /breed="Bulgarian Shepherd dog: Karakachan"
     gene            <1..97
                     /gene="tRNA-Pro"
     precursor_RNA   <1..97
                     /gene="tRNA-Pro"
                     /product="tRNA-Pro"
     D-loop          98..>732
                     /note="control region"
BASE COUNT      204 a    200 c    117 g    211 t
ORIGIN      
        1 aaaaatggag agtaaccgcc ctccctaaga ctcaaggaag aagctcttgc tccaccatca
       61 gcacccaaag ctgagattct tcttaaacta ttccctgaca cccctacatt catatattga
      121 atcaccccta ctgtgctatg tcagtatctc caggtaaacc cttctcccct cccctatgta
      181 cgtcgtgcat taatggtttg ccccatgcat ataagcatgt acataatatt atatccttac
      241 ataggacata ttaactcaat ctcatagttc actgatctgt caacagtaat cgaatgcata
      301 tcacttagtc caataagggc ttaatcacca tgcctcgaga aaccatcaac ccttgctcgt
      361 aatgtccctc ttctcgctcc gggcccatac taacgtgggg gttactatca tgaaactata
      421 cctggcatct ggttcttact tcagggccat aactttattt actccaatcc tactaattct
      481 cgcaaatggg acatctcgat ggactaatga ctaatcagcc catgatcaca cataactgtg
      541 gtgtcatgca tctggtatct tttaattttt agggggggaa tctgctatca ctcacctacg
      601 accgcaacgg cactaactct aacttatctt ctgctctcag ggaatatgcc cgtcgcggcc
      661 ctaacgcagt caaataactt gtagctggac ttattcatta tcatttatca actcacgcat
      721 aaaatcaagg tg
//
LOCUS       KAR_25                   732 bp    DNA     linear   MAM 08-FEB-2018
DEFINITION  Canis lupus familiaris isolate KAR_25 tRNA-Pro and control region
            I, partial sequence; mitochondrial.
ACCESSION   KAR_25
VERSION
KEYWORDS    .
SOURCE      mitochondrion Canis lupus familiaris (dog)
  ORGANISM  Canis lupus familiaris
            Eukaryota; Metazoa; Chordata; Craniata; Vertebrata; Euteleostomi;
            Mammalia; Eutheria; Laurasiatheria; Carnivora; Caniformia; Canidae;
            Canis.
REFERENCE   1  (bases 1 to 732)
  AUTHORS   Marinov,M., Hristov,P. and Radoslavov,G.
  TITLE     Mitochondrial diversity of native Bulgarian dog
  JOURNAL   Unpublished
REFERENCE   2  (bases 1 to 732)
  AUTHORS   Marinov,M., Hristov,P. and Radoslavov,G.
  TITLE     Direct Submission
  JOURNAL   Submitted (08-FEB-2018) Animal diversity resources, Institute of
            Biodiversity and Ecosystem Research - BAS, 'Akad. G. Bonchev' str.,
            bl 25, Sofia, Sofia 1113, Bulgaria
COMMENT     Bankit Comment: TOTAL # OF SEQS:130.
            Bankit Comment: TOTAL # OF SETS:1.
            
            ##Assembly-Data-START##
            Sequencing Technology :: Sanger dideoxy sequencing
            ##Assembly-Data-END##
FEATURES             Location/Qualifiers
     source          1..732
                     /organism="Canis lupus familiaris"
                     /organelle="mitochondrion"
                     /mol_type="genomic DNA"
                     /sub_species="familiaris"
                     /db_xref="taxon:9615"
                     /country="Bulgaria"
                     /breed="Bulgarian Shepherd dog: Karakachan"
     gene            <1..97
                     /gene="tRNA-Pro"
     precursor_RNA   <1..97
                     /gene="tRNA-Pro"
                     /product="tRNA-Pro"
     D-loop          98..>732
                     /note="control region"
BASE COUNT      204 a    198 c    117 g    213 t
ORIGIN      
        1 aaaaatggag agtaaccgcc ctccctaaga ctcaaggaag aagctcttgc tccaccatca
       61 gcacccaaag ctgaaattct tcttaaacta ttccctgaca cccctacatt catatattga
      121 atcaccccta ctgtgctatg tcagtatctc caggtaaacc cttcttccct cccctatgta
      181 cgtcgtgcat taatggtttg ccccatgcat ataagcatgt acataatatt atatccttac
      241 ataggacata tcaactcaat ctcataattc attgatctgt cagcagtaat caaatgcata
      301 tcacttagtc caataagggc ttaatcacca tgcctcgaga aaccatcaac ccttgctcgt
      361 aatgtccctc ttctcgctcc gggcccatac taacgtgggg gttactatca tgaaactata
      421 cctggcatct ggttcttacc tcagggccat aactctattt actccaatcc tactaattct
      481 cgcaaatggg acatctcgat ggactaatga ctaatcagcc catgatcaca cataactgtg
      541 gtgtcatgca tttggtatct tttaattttt agggggggaa tctgctatca ctcatctacg
      601 accgcaacgg cactaactct aacttatctt ctgctctcag gggatatgcc cgtcgcggcc
      661 ctaatgcagt caaataactt gtagctggac ttattcatta tcatttatca actcacgcat
      721 aagatcaagg tg
//
LOCUS       KAR_26                   731 bp    DNA     linear   MAM 08-FEB-2018
DEFINITION  Canis lupus familiaris isolate KAR_26 tRNA-Pro and control region
            I, partial sequence; mitochondrial.
ACCESSION   KAR_26
VERSION
KEYWORDS    .
SOURCE      mitochondrion Canis lupus familiaris (dog)
  ORGANISM  Canis lupus familiaris
            Eukaryota; Metazoa; Chordata; Craniata; Vertebrata; Euteleostomi;
            Mammalia; Eutheria; Laurasiatheria; Carnivora; Caniformia; Canidae;
            Canis.
REFERENCE   1  (bases 1 to 731)
  AUTHORS   Marinov,M., Hristov,P. and Radoslavov,G.
  TITLE     Mitochondrial diversity of native Bulgarian dog
  JOURNAL   Unpublished
REFERENCE   2  (bases 1 to 731)
  AUTHORS   Marinov,M., Hristov,P. and Radoslavov,G.
  TITLE     Direct Submission
  JOURNAL   Submitted (08-FEB-2018) Animal diversity resources, Institute of
            Biodiversity and Ecosystem Research - BAS, 'Akad. G. Bonchev' str.,
            bl 25, Sofia, Sofia 1113, Bulgaria
COMMENT     Bankit Comment: TOTAL # OF SEQS:130.
            Bankit Comment: TOTAL # OF SETS:1.
            
            ##Assembly-Data-START##
            Sequencing Technology :: Sanger dideoxy sequencing
            ##Assembly-Data-END##
FEATURES             Location/Qualifiers
     source          1..731
                     /organism="Canis lupus familiaris"
                     /organelle="mitochondrion"
                     /mol_type="genomic DNA"
                     /sub_species="familiaris"
                     /db_xref="taxon:9615"
                     /country="Bulgaria"
                     /breed="Bulgarian Shepherd dog: Karakachan"
     gene            <1..97
                     /gene="tRNA-Pro"
     precursor_RNA   <1..97
                     /gene="tRNA-Pro"
                     /product="tRNA-Pro"
     D-loop          98..>731
                     /note="control region"
BASE COUNT      206 a    199 c    114 g    212 t
ORIGIN      
        1 aaaaatggag agtaaccgcc ctccctaaga ctcaaggaag aagctcttgc tccaccatca
       61 gcacccaaag ctgaaattct tcttaaacta ttccctgaca cccctacatt catatattga
      121 atcaccccta ctgtgctatg tcagtatctc caggtaaacc cttctcccct cccctatgta
      181 cgtcgtgcat taatggtttg ccccatgcat ataagcatgt acataatatt atatccttac
      241 ataggacata ttaactcaat ctcacaattc attgacctat caacagtaat cgaatgcata
      301 tcacttagtc caataagggc ttaatcacca tgcctcgaga aaccatcaac ccttgctcgt
      361 aatgtccctc ttctcgctcc gggcccatac taacgtgggg gttactatca tgaaactata
      421 cctggcatct ggttcttacc tcagggccat aactctattt actccaatcc tactaattct
      481 cgcaaatagg acatctcgat ggactaatga ctaatcagcc catgatcaca cataactgtg
      541 gtgtcatgca tttggtatct tttaattttt gggggggaat ctgctatcat tcatctatga
      601 ccgcaacggc actaactcta acttatcttc tgctctcagg ggatatgccc gtcgcggccc
      661 taatgcagtc aaataacctg tagctggact tattcattat catttatcaa ctcacgcata
      721 aaatcaaggt g
//
LOCUS       KAR_28                   731 bp    DNA     linear   MAM 08-FEB-2018
DEFINITION  Canis lupus familiaris isolate KAR_28 tRNA-Pro and control region
            I, partial sequence; mitochondrial.
ACCESSION   KAR_28
VERSION
KEYWORDS    .
SOURCE      mitochondrion Canis lupus familiaris (dog)
  ORGANISM  Canis lupus familiaris
            Eukaryota; Metazoa; Chordata; Craniata; Vertebrata; Euteleostomi;
            Mammalia; Eutheria; Laurasiatheria; Carnivora; Caniformia; Canidae;
            Canis.
REFERENCE   1  (bases 1 to 731)
  AUTHORS   Marinov,M., Hristov,P. and Radoslavov,G.
  TITLE     Mitochondrial diversity of native Bulgarian dog
  JOURNAL   Unpublished
REFERENCE   2  (bases 1 to 731)
  AUTHORS   Marinov,M., Hristov,P. and Radoslavov,G.
  TITLE     Direct Submission
  JOURNAL   Submitted (08-FEB-2018) Animal diversity resources, Institute of
            Biodiversity and Ecosystem Research - BAS, 'Akad. G. Bonchev' str.,
            bl 25, Sofia, Sofia 1113, Bulgaria
COMMENT     Bankit Comment: TOTAL # OF SEQS:130.
            Bankit Comment: TOTAL # OF SETS:1.
            
            ##Assembly-Data-START##
            Sequencing Technology :: Sanger dideoxy sequencing
            ##Assembly-Data-END##
FEATURES             Location/Qualifiers
     source          1..731
                     /organism="Canis lupus familiaris"
                     /organelle="mitochondrion"
                     /mol_type="genomic DNA"
                     /sub_species="familiaris"
                     /db_xref="taxon:9615"
                     /country="Bulgaria"
                     /breed="Bulgarian Shepherd dog: Karakachan"
     gene            <1..97
                     /gene="tRNA-Pro"
     precursor_RNA   <1..97
                     /gene="tRNA-Pro"
                     /product="tRNA-Pro"
     D-loop          98..>731
                     /note="control region"
BASE COUNT      205 a    199 c    115 g    212 t
ORIGIN      
        1 aaaaatggag agtaaccgcc ctccctaaga ctcaaggaag aagctcttgc tccaccatca
       61 gcacccaaag ctgagattct tcttaaacta ttccctgaca cccctacatt catatattga
      121 atcaccccta ctgtgctatg tcagtatctc caggtaaacc cttctcccct cccctatgta
      181 cgtcgtgcat taatggtttg ccccatgcat ataagcatgt acataatatt atatccttac
      241 ataggacata ttaactcaac ctcatagttc actgatctat caacagtaat cgaatgcata
      301 tcacttagtc caataagggc ttaatcacca tgcctcgaga aaccatcaac ccttgctcgt
      361 aatgtccctc ttctcgctcc gggcccatac taacgtgggg gttactatca tgaaactata
      421 cctggcatct ggttcttact tcagggccat aactttattt actccaatcc tactaattct
      481 cgcaaatggg acatctcgat ggactaatga ctaatcagcc catgatcaca cataactgtg
      541 gtgtcatgca tctggtatct tttaattttt agggggggaa tctgctatca ctcatctacg
      601 accgcaacgg cactaactct aacttatctt ctgctctcag ggaatatgcc cgtcgcggcc
      661 ctaatgcagt caaataactt gtagctggac ttattcatta tcatttatca actcacgcat
      721 aaaatcaagg t
//
LOCUS       KAR_29                   732 bp    DNA     linear   MAM 08-FEB-2018
DEFINITION  Canis lupus familiaris isolate KAR_29 tRNA-Pro and control region
            I, partial sequence; mitochondrial.
ACCESSION   KAR_29
VERSION
KEYWORDS    .
SOURCE      mitochondrion Canis lupus familiaris (dog)
  ORGANISM  Canis lupus familiaris
            Eukaryota; Metazoa; Chordata; Craniata; Vertebrata; Euteleostomi;
            Mammalia; Eutheria; Laurasiatheria; Carnivora; Caniformia; Canidae;
            Canis.
REFERENCE   1  (bases 1 to 732)
  AUTHORS   Marinov,M., Hristov,P. and Radoslavov,G.
  TITLE     Mitochondrial diversity of native Bulgarian dog
  JOURNAL   Unpublished
REFERENCE   2  (bases 1 to 732)
  AUTHORS   Marinov,M., Hristov,P. and Radoslavov,G.
  TITLE     Direct Submission
  JOURNAL   Submitted (08-FEB-2018) Animal diversity resources, Institute of
            Biodiversity and Ecosystem Research - BAS, 'Akad. G. Bonchev' str.,
            bl 25, Sofia, Sofia 1113, Bulgaria
COMMENT     Bankit Comment: TOTAL # OF SEQS:130.
            Bankit Comment: TOTAL # OF SETS:1.
            
            ##Assembly-Data-START##
            Sequencing Technology :: Sanger dideoxy sequencing
            ##Assembly-Data-END##
FEATURES             Location/Qualifiers
     source          1..732
                     /organism="Canis lupus familiaris"
                     /organelle="mitochondrion"
                     /mol_type="genomic DNA"
                     /sub_species="familiaris"
                     /db_xref="taxon:9615"
                     /country="Bulgaria"
                     /breed="Bulgarian Shepherd dog: Karakachan"
     gene            <1..97
                     /gene="tRNA-Pro"
     precursor_RNA   <1..97
                     /gene="tRNA-Pro"
                     /product="tRNA-Pro"
     D-loop          98..>732
                     /note="control region"
BASE COUNT      204 a    200 c    117 g    211 t
ORIGIN      
        1 aaaaatggag agtaaccgcc ctccctaaga ctcaaggaag aagctcttgc tccaccatca
       61 gcacccaaag ctgagattct tcttaaacta ttccctgaca cccctacatt catatattga
      121 atcaccccta ctgtgctatg tcagtatctc caggtaaacc cttctcccct cccctatgta
      181 cgtcgtgcat taatggtttg ccccatgcat ataagcatgt acataatatt atatccttac
      241 ataggacata ttaactcaat ctcatagttc actgatctgt caacagtaat cgaatgcata
      301 tcacttagtc caataagggc ttaatcacca tgcctcgaga aaccatcaac ccttgctcgt
      361 aatgtccctc ttctcgctcc gggcccatac taacgtgggg gttactatca tgaaactata
      421 cctggcatct ggttcttact tcagggccat aactttattt actccaatcc tactaattct
      481 cgcaaatggg acatctcgat ggactaatga ctaatcagcc catgatcaca cataactgtg
      541 gtgtcatgca tctggtatct tttaattttt agggggggaa tctgctatca ctcacctacg
      601 accgcaacgg cactaactct aacttatctt ctgctctcag ggaatatgcc cgtcgcggcc
      661 ctaacgcagt caaataactt gtagctggac ttattcatta tcatttatca actcacgcat
      721 aaaatcaagg tg
//
LOCUS       KAR_3                    732 bp    DNA     linear   MAM 08-FEB-2018
DEFINITION  Canis lupus familiaris isolate KAR_3 tRNA-Pro and control region I,
            partial sequence; mitochondrial.
ACCESSION   KAR_3
VERSION
KEYWORDS    .
SOURCE      mitochondrion Canis lupus familiaris (dog)
  ORGANISM  Canis lupus familiaris
            Eukaryota; Metazoa; Chordata; Craniata; Vertebrata; Euteleostomi;
            Mammalia; Eutheria; Laurasiatheria; Carnivora; Caniformia; Canidae;
            Canis.
REFERENCE   1  (bases 1 to 732)
  AUTHORS   Marinov,M., Hristov,P. and Radoslavov,G.
  TITLE     Mitochondrial diversity of native Bulgarian dog
  JOURNAL   Unpublished
REFERENCE   2  (bases 1 to 732)
  AUTHORS   Marinov,M., Hristov,P. and Radoslavov,G.
  TITLE     Direct Submission
  JOURNAL   Submitted (08-FEB-2018) Animal diversity resources, Institute of
            Biodiversity and Ecosystem Research - BAS, 'Akad. G. Bonchev' str.,
            bl 25, Sofia, Sofia 1113, Bulgaria
COMMENT     Bankit Comment: TOTAL # OF SEQS:130.
            Bankit Comment: TOTAL # OF SETS:1.
            
            ##Assembly-Data-START##
            Sequencing Technology :: Sanger dideoxy sequencing
            ##Assembly-Data-END##
FEATURES             Location/Qualifiers
     source          1..732
                     /organism="Canis lupus familiaris"
                     /organelle="mitochondrion"
                     /mol_type="genomic DNA"
                     /sub_species="familiaris"
                     /db_xref="taxon:9615"
                     /country="Bulgaria"
                     /breed="Bulgarian Shepherd dog: Karakachan"
     gene            <1..97
                     /gene="tRNA-Pro"
     precursor_RNA   <1..97
                     /gene="tRNA-Pro"
                     /product="tRNA-Pro"
     D-loop          98..>732
                     /note="control region"
BASE COUNT      204 a    200 c    117 g    211 t
ORIGIN      
        1 aaaaatggag agtaaccgcc ctccctaaga ctcaaggaag aagctcttgc tccaccatca
       61 gcacccaaag ctgagattct tcttaaacta ttccctgaca cccctacatt catatattga
      121 atcaccccta ctgtgctatg tcagtatctc caggtaaacc cttctcccct cccctatgta
      181 cgtcgtgcat taatggtttg ccccatgcat ataagcatgt acataatatt atatccttac
      241 ataggacata ttaactcaat ctcatagttc actgatctgt caacagtaat cgaatgcata
      301 tcacttagtc caataagggc ttaatcacca tgcctcgaga aaccatcaac ccttgctcgt
      361 aatgtccctc ttctcgctcc gggcccatac taacgtgggg gttactatca tgaaactata
      421 cctggcatct ggttcttact tcagggccat aactttattt actccaatcc tactaattct
      481 cgcaaatggg acatctcgat ggactaatga ctaatcagcc catgatcaca cataactgtg
      541 gtgtcatgca tctggtatct tttaattttt agggggggaa tctgctatca ctcacctacg
      601 accgcaacgg cactaactct aacttatctt ctgctctcag ggaatatgcc cgtcgcggcc
      661 ctaacgcagt caaataactt gtagctggac ttattcatta tcatttatca actcacgcat
      721 aaaatcaagg tg
//
LOCUS       KAR_30                   731 bp    DNA     linear   MAM 08-FEB-2018
DEFINITION  Canis lupus familiaris isolate KAR_30 tRNA-Pro and control region
            I, partial sequence; mitochondrial.
ACCESSION   KAR_30
VERSION
KEYWORDS    .
SOURCE      mitochondrion Canis lupus familiaris (dog)
  ORGANISM  Canis lupus familiaris
            Eukaryota; Metazoa; Chordata; Craniata; Vertebrata; Euteleostomi;
            Mammalia; Eutheria; Laurasiatheria; Carnivora; Caniformia; Canidae;
            Canis.
REFERENCE   1  (bases 1 to 731)
  AUTHORS   Marinov,M., Hristov,P. and Radoslavov,G.
  TITLE     Mitochondrial diversity of native Bulgarian dog
  JOURNAL   Unpublished
REFERENCE   2  (bases 1 to 731)
  AUTHORS   Marinov,M., Hristov,P. and Radoslavov,G.
  TITLE     Direct Submission
  JOURNAL   Submitted (08-FEB-2018) Animal diversity resources, Institute of
            Biodiversity and Ecosystem Research - BAS, 'Akad. G. Bonchev' str.,
            bl 25, Sofia, Sofia 1113, Bulgaria
COMMENT     Bankit Comment: TOTAL # OF SEQS:130.
            Bankit Comment: TOTAL # OF SETS:1.
            
            ##Assembly-Data-START##
            Sequencing Technology :: Sanger dideoxy sequencing
            ##Assembly-Data-END##
FEATURES             Location/Qualifiers
     source          1..731
                     /organism="Canis lupus familiaris"
                     /organelle="mitochondrion"
                     /mol_type="genomic DNA"
                     /sub_species="familiaris"
                     /db_xref="taxon:9615"
                     /country="Bulgaria"
                     /breed="Bulgarian Shepherd dog: Karakachan"
     gene            <1..97
                     /gene="tRNA-Pro"
     precursor_RNA   <1..97
                     /gene="tRNA-Pro"
                     /product="tRNA-Pro"
     D-loop          98..>731
                     /note="control region"
BASE COUNT      206 a    199 c    114 g    212 t
ORIGIN      
        1 aaaaatggag agtaaccgcc ctccctaaga ctcaaggaag aagctcttgc tccaccatca
       61 gcacccaaag ctgaaattct tcttaaacta ttccctgaca cccctacatt catatattga
      121 atcaccccta ctgtgctatg tcagtatctc caggtaaacc cttctcccct cccctatgta
      181 cgtcgtgcat taatggtttg ccccatgcat ataagcatgt acataatatt atatccttac
      241 ataggacata ttaactcaat ctcacaattc attgacctat caacagtaat cgaatgcata
      301 tcacttagtc caataagggc ttaatcacca tgcctcgaga aaccatcaac ccttgctcgt
      361 aatgtccctc ttctcgctcc gggcccatac taacgtgggg gttactatca tgaaactata
      421 cctggcatct ggttcttacc tcagggccat aactctattt actccaatcc tactaattct
      481 cgcaaatagg acatctcgat ggactaatga ctaatcagcc catgatcaca cataactgtg
      541 gtgtcatgca tttggtatct tttaattttt gggggggaat ctgctatcat tcatctatga
      601 ccgcaacggc actaactcta acttatcttc tgctctcagg ggatatgccc gtcgcggccc
      661 taatgcagtc aaataacctg tagctggact tattcattat catttatcaa ctcacgcata
      721 aaatcaaggt g
//
LOCUS       KAR_31                   732 bp    DNA     linear   MAM 08-FEB-2018
DEFINITION  Canis lupus familiaris isolate KAR_31 tRNA-Pro and control region
            I, partial sequence; mitochondrial.
ACCESSION   KAR_31
VERSION
KEYWORDS    .
SOURCE      mitochondrion Canis lupus familiaris (dog)
  ORGANISM  Canis lupus familiaris
            Eukaryota; Metazoa; Chordata; Craniata; Vertebrata; Euteleostomi;
            Mammalia; Eutheria; Laurasiatheria; Carnivora; Caniformia; Canidae;
            Canis.
REFERENCE   1  (bases 1 to 732)
  AUTHORS   Marinov,M., Hristov,P. and Radoslavov,G.
  TITLE     Mitochondrial diversity of native Bulgarian dog
  JOURNAL   Unpublished
REFERENCE   2  (bases 1 to 732)
  AUTHORS   Marinov,M., Hristov,P. and Radoslavov,G.
  TITLE     Direct Submission
  JOURNAL   Submitted (08-FEB-2018) Animal diversity resources, Institute of
            Biodiversity and Ecosystem Research - BAS, 'Akad. G. Bonchev' str.,
            bl 25, Sofia, Sofia 1113, Bulgaria
COMMENT     Bankit Comment: TOTAL # OF SEQS:130.
            Bankit Comment: TOTAL # OF SETS:1.
            
            ##Assembly-Data-START##
            Sequencing Technology :: Sanger dideoxy sequencing
            ##Assembly-Data-END##
FEATURES             Location/Qualifiers
     source          1..732
                     /organism="Canis lupus familiaris"
                     /organelle="mitochondrion"
                     /mol_type="genomic DNA"
                     /sub_species="familiaris"
                     /db_xref="taxon:9615"
                     /country="Bulgaria"
                     /breed="Bulgarian Shepherd dog: Karakachan"
     gene            <1..97
                     /gene="tRNA-Pro"
     precursor_RNA   <1..97
                     /gene="tRNA-Pro"
                     /product="tRNA-Pro"
     D-loop          98..>732
                     /note="control region"
BASE COUNT      204 a    200 c    117 g    211 t
ORIGIN      
        1 aaaaatggag agtaaccgcc ctccctaaga ctcaaggaag aagctcttgc tccaccatca
       61 gcacccaaag ctgagattct tcttaaacta ttccctgaca cccctacatt catatattga
      121 atcaccccta ctgtgctatg tcagtatctc caggtaaacc cttctcccct cccctatgta
      181 cgtcgtgcat taatggtttg ccccatgcat ataagcatgt acataatatt atatccttac
      241 ataggacata ttaactcaat ctcatagttc actgatctgt caacagtaat cgaatgcata
      301 tcacttagtc caataagggc ttaatcacca tgcctcgaga aaccatcaac ccttgctcgt
      361 aatgtccctc ttctcgctcc gggcccatac taacgtgggg gttactatca tgaaactata
      421 cctggcatct ggttcttact tcagggccat aactttattt actccaatcc tactaattct
      481 cgcaaatggg acatctcgat ggactaatga ctaatcagcc catgatcaca cataactgtg
      541 gtgtcatgca tctggtatct tttaattttt agggggggaa tctgctatca ctcacctacg
      601 accgcaacgg cactaactct aacttatctt ctgctctcag ggaatatgcc cgtcgcggcc
      661 ctaacgcagt caaataactt gtagctggac ttattcatta tcatttatca actcacgcat
      721 aaaatcaagg tg
//
LOCUS       KAR_32                   732 bp    DNA     linear   MAM 08-FEB-2018
DEFINITION  Canis lupus familiaris isolate KAR_32 tRNA-Pro and control region
            I, partial sequence; mitochondrial.
ACCESSION   KAR_32
VERSION
KEYWORDS    .
SOURCE      mitochondrion Canis lupus familiaris (dog)
  ORGANISM  Canis lupus familiaris
            Eukaryota; Metazoa; Chordata; Craniata; Vertebrata; Euteleostomi;
            Mammalia; Eutheria; Laurasiatheria; Carnivora; Caniformia; Canidae;
            Canis.
REFERENCE   1  (bases 1 to 732)
  AUTHORS   Marinov,M., Hristov,P. and Radoslavov,G.
  TITLE     Mitochondrial diversity of native Bulgarian dog
  JOURNAL   Unpublished
REFERENCE   2  (bases 1 to 732)
  AUTHORS   Marinov,M., Hristov,P. and Radoslavov,G.
  TITLE     Direct Submission
  JOURNAL   Submitted (08-FEB-2018) Animal diversity resources, Institute of
            Biodiversity and Ecosystem Research - BAS, 'Akad. G. Bonchev' str.,
            bl 25, Sofia, Sofia 1113, Bulgaria
COMMENT     Bankit Comment: TOTAL # OF SEQS:130.
            Bankit Comment: TOTAL # OF SETS:1.
            
            ##Assembly-Data-START##
            Sequencing Technology :: Sanger dideoxy sequencing
            ##Assembly-Data-END##
FEATURES             Location/Qualifiers
     source          1..732
                     /organism="Canis lupus familiaris"
                     /organelle="mitochondrion"
                     /mol_type="genomic DNA"
                     /sub_species="familiaris"
                     /db_xref="taxon:9615"
                     /country="Bulgaria"
                     /breed="Bulgarian Shepherd dog: Karakachan"
     gene            <1..97
                     /gene="tRNA-Pro"
     precursor_RNA   <1..97
                     /gene="tRNA-Pro"
                     /product="tRNA-Pro"
     D-loop          98..>732
                     /note="control region"
BASE COUNT      204 a    201 c    116 g    211 t
ORIGIN      
        1 aaaaatggag agtaaccgcc ctccctaaga ctcaaggaag aagctcttgc tccaccatca
       61 gcacccaaag ctgagattct tcttaaacta ttccctgaca cccctacatt catatattga
      121 atcaccccta ctgtgctatg tcagtatctc caggtaaacc cttctcccct cccctatgta
      181 cgtcgtgcat taatggtttg ccccatgcat ataagcatgt acataatatt atatccttac
      241 ataggacata ttaactcaat ctcatagttc actgatctgt caacagtaat cgaatgcata
      301 tcacttagtc caataagggc ttaatcacca tgcctcgaga aaccatcaac ccttgctcgt
      361 aatgtccctc ttctcgctcc gggcccatac taacgtgggg gttactatca tgaaactata
      421 cctggcatct ggttcttact tcagggccat aactttattt actccaatcc tactaattct
      481 cgcaaatggg acatctcgat ggactaatga ctaatcagcc catgatcaca cataactgtg
      541 gtgtcatgca tctggtatct tttaattttt agggggggaa tctgctatca ctcacctacg
      601 accgcaacgg cactaactct aacttatctt ctgctctcag ggaatatgcc cgtcccggcc
      661 ctaacgcagt caaataactt gtagctggac ttattcatta tcatttatca actcacgcat
      721 aaaatcaagg tg
//
LOCUS       KAR_33                   731 bp    DNA     linear   MAM 08-FEB-2018
DEFINITION  Canis lupus familiaris isolate KAR_33 tRNA-Pro and control region
            I, partial sequence; mitochondrial.
ACCESSION   KAR_33
VERSION
KEYWORDS    .
SOURCE      mitochondrion Canis lupus familiaris (dog)
  ORGANISM  Canis lupus familiaris
            Eukaryota; Metazoa; Chordata; Craniata; Vertebrata; Euteleostomi;
            Mammalia; Eutheria; Laurasiatheria; Carnivora; Caniformia; Canidae;
            Canis.
REFERENCE   1  (bases 1 to 731)
  AUTHORS   Marinov,M., Hristov,P. and Radoslavov,G.
  TITLE     Mitochondrial diversity of native Bulgarian dog
  JOURNAL   Unpublished
REFERENCE   2  (bases 1 to 731)
  AUTHORS   Marinov,M., Hristov,P. and Radoslavov,G.
  TITLE     Direct Submission
  JOURNAL   Submitted (08-FEB-2018) Animal diversity resources, Institute of
            Biodiversity and Ecosystem Research - BAS, 'Akad. G. Bonchev' str.,
            bl 25, Sofia, Sofia 1113, Bulgaria
COMMENT     Bankit Comment: TOTAL # OF SEQS:130.
            Bankit Comment: TOTAL # OF SETS:1.
            
            ##Assembly-Data-START##
            Sequencing Technology :: Sanger dideoxy sequencing
            ##Assembly-Data-END##
FEATURES             Location/Qualifiers
     source          1..731
                     /organism="Canis lupus familiaris"
                     /organelle="mitochondrion"
                     /mol_type="genomic DNA"
                     /sub_species="familiaris"
                     /db_xref="taxon:9615"
                     /country="Bulgaria"
                     /breed="Bulgarian Shepherd dog: Karakachan"
     gene            <1..97
                     /gene="tRNA-Pro"
     precursor_RNA   <1..97
                     /gene="tRNA-Pro"
                     /product="tRNA-Pro"
     D-loop          98..>731
                     /note="control region"
BASE COUNT      205 a    199 c    115 g    212 t
ORIGIN      
        1 aaaaatggag agtaaccgcc ctccctaaga ctcaaggaag aggctcttgc tccaccatca
       61 gcacccaaag ctgaaattct tcttaaacta ttccctgaca cccctacatt catatattga
      121 atcaccccta ctgtgctatg tcagtatctc caggtaaacc cttctcccct cccctatgta
      181 cgtcgtgcat taatggtttg ccccatgcat ataagcatgt acataatatt atatccttac
      241 ataggacata ttaactcaat ctcacaattc attgacctat caacagtaat cgaatgcata
      301 tcacttagtc caataagggc ttaatcacca tgcctcgaga aaccatcaac ccttgctcgt
      361 aatgtccctc ttctcgctcc gggcccatac taacgtgggg gttactatca tgaaactata
      421 cctggcatct ggttcttacc tcagggccat aactctattt actccaatcc tactaattct
      481 cgcaaatagg acatctcgat ggactaatga ctaatcagcc catgatcaca cataactgtg
      541 gtgtcatgca tttggtatct tttaattttt gggggggaat ctgctatcat tcatctatga
      601 ccgcaacggc actaactcta acttatcttc tgctctcagg ggatatgccc gtcgcggccc
      661 taatgcagtc aaataacctg tagctggact tattcattat catttatcaa ctcacgcata
      721 aaatcaaggt g
//
LOCUS       KAR_34                   732 bp    DNA     linear   MAM 08-FEB-2018
DEFINITION  Canis lupus familiaris isolate KAR_34 tRNA-Pro and control region
            I, partial sequence; mitochondrial.
ACCESSION   KAR_34
VERSION
KEYWORDS    .
SOURCE      mitochondrion Canis lupus familiaris (dog)
  ORGANISM  Canis lupus familiaris
            Eukaryota; Metazoa; Chordata; Craniata; Vertebrata; Euteleostomi;
            Mammalia; Eutheria; Laurasiatheria; Carnivora; Caniformia; Canidae;
            Canis.
REFERENCE   1  (bases 1 to 732)
  AUTHORS   Marinov,M., Hristov,P. and Radoslavov,G.
  TITLE     Mitochondrial diversity of native Bulgarian dog
  JOURNAL   Unpublished
REFERENCE   2  (bases 1 to 732)
  AUTHORS   Marinov,M., Hristov,P. and Radoslavov,G.
  TITLE     Direct Submission
  JOURNAL   Submitted (08-FEB-2018) Animal diversity resources, Institute of
            Biodiversity and Ecosystem Research - BAS, 'Akad. G. Bonchev' str.,
            bl 25, Sofia, Sofia 1113, Bulgaria
COMMENT     Bankit Comment: TOTAL # OF SEQS:130.
            Bankit Comment: TOTAL # OF SETS:1.
            
            ##Assembly-Data-START##
            Sequencing Technology :: Sanger dideoxy sequencing
            ##Assembly-Data-END##
FEATURES             Location/Qualifiers
     source          1..732
                     /organism="Canis lupus familiaris"
                     /organelle="mitochondrion"
                     /mol_type="genomic DNA"
                     /sub_species="familiaris"
                     /db_xref="taxon:9615"
                     /country="Bulgaria"
                     /breed="Bulgarian Shepherd dog: Karakachan"
     gene            <1..97
                     /gene="tRNA-Pro"
     precursor_RNA   <1..97
                     /gene="tRNA-Pro"
                     /product="tRNA-Pro"
     D-loop          98..>732
                     /note="control region"
BASE COUNT      206 a    200 c    115 g    211 t
ORIGIN      
        1 aaaaatggag agtaaccgcc ctccctaaga ctcaaggaag aagctcttgc tccaccatca
       61 gcacccaaag ctgagattct tcttaaacta ttccctgaca cccctacatt catatattga
      121 atcaccccta ctgtgctatg tcagtatctc caggtaaacc cttctcccct cccctatgta
      181 cgtcgtgcat taatggtttg ccccatgcat ataagcatgt acataatatt atatccttac
      241 ataggacata ttaactcaat ctcataattc actgatctat caacagtaat cgaatgcata
      301 tcacttagtc caataagggc ttaatcacca tgcctcgaga aaccatcaac ccttgctcgt
      361 aatgtccctc ttctcgctcc gggcccatac taacgtgggg gttactatca tgaaactata
      421 cctggcatct ggttcttact tcagggccat aactttattt actccaatcc tactaattct
      481 cgcaaatggg acatctcgat ggactaatga ctaatcagcc catgatcaca cataactgtg
      541 gtgtcatgca tctggtatct tttaattttt agggggggaa tctgctatca ctcacctacg
      601 accgcaacgg cactaactct aacttatctt ctgctctcag ggaatatgcc cgtcgcggcc
      661 ctaacgcagt caaataactt gtagctggac ttattcatta tcatttatca actcacgcat
      721 aaaatcaagg tg
//
LOCUS       KAR_35                   731 bp    DNA     linear   MAM 08-FEB-2018
DEFINITION  Canis lupus familiaris isolate KAR_35 tRNA-Pro and control region
            I, partial sequence; mitochondrial.
ACCESSION   KAR_35
VERSION
KEYWORDS    .
SOURCE      mitochondrion Canis lupus familiaris (dog)
  ORGANISM  Canis lupus familiaris
            Eukaryota; Metazoa; Chordata; Craniata; Vertebrata; Euteleostomi;
            Mammalia; Eutheria; Laurasiatheria; Carnivora; Caniformia; Canidae;
            Canis.
REFERENCE   1  (bases 1 to 731)
  AUTHORS   Marinov,M., Hristov,P. and Radoslavov,G.
  TITLE     Mitochondrial diversity of native Bulgarian dog
  JOURNAL   Unpublished
REFERENCE   2  (bases 1 to 731)
  AUTHORS   Marinov,M., Hristov,P. and Radoslavov,G.
  TITLE     Direct Submission
  JOURNAL   Submitted (08-FEB-2018) Animal diversity resources, Institute of
            Biodiversity and Ecosystem Research - BAS, 'Akad. G. Bonchev' str.,
            bl 25, Sofia, Sofia 1113, Bulgaria
COMMENT     Bankit Comment: TOTAL # OF SEQS:130.
            Bankit Comment: TOTAL # OF SETS:1.
            
            ##Assembly-Data-START##
            Sequencing Technology :: Sanger dideoxy sequencing
            ##Assembly-Data-END##
FEATURES             Location/Qualifiers
     source          1..731
                     /organism="Canis lupus familiaris"
                     /organelle="mitochondrion"
                     /mol_type="genomic DNA"
                     /sub_species="familiaris"
                     /db_xref="taxon:9615"
                     /country="Bulgaria"
                     /breed="Bulgarian Shepherd dog: Karakachan"
     gene            <1..97
                     /gene="tRNA-Pro"
     precursor_RNA   <1..97
                     /gene="tRNA-Pro"
                     /product="tRNA-Pro"
     D-loop          98..>731
                     /note="control region"
BASE COUNT      205 a    199 c    115 g    212 t
ORIGIN      
        1 aaaaatggag agtaaccgcc ctccctaaga ctcaaggaag aagctcttgc tccaccatca
       61 gcacccaaag ctgagattct tcttaaacta ttccctgaca cccctacatt catatattga
      121 atcaccccta ctgtgctatg tcagtatctc caggtaaacc cttctcccct cccctatgta
      181 cgtcgtgcat taatggtttg ccccatgcat ataagcatgt acataatatt atatccttac
      241 ataggacata ttaactcaac ctcatagttc actgatctat caacagtaat cgaatgcata
      301 tcacttagtc caataagggc ttaatcacca tgcctcgaga aaccatcaac ccttgctcgt
      361 aatgtccctc ttctcgctcc gggcccatac taacgtgggg gttactatca tgaaactata
      421 cctggcatct ggttcttact tcagggccat aactttattt actccaatcc tactaattct
      481 cgcaaatggg acatctcgat ggactaatga ctaatcagcc catgatcaca cataactgtg
      541 gtgtcatgca tctggtatct tttaattttt agggggggaa tctgctatca ctcatctacg
      601 accgcaacgg cactaactct aacttatctt ctgctctcag ggaatatgcc cgtcgcggcc
      661 ctaatgcagt caaataactt gtagctggac ttattcatta tcatttatca actcacgcat
      721 aaaatcaagg t
//
LOCUS       KAR_36                   731 bp    DNA     linear   MAM 08-FEB-2018
DEFINITION  Canis lupus familiaris isolate KAR_36 tRNA-Pro and control region
            I, partial sequence; mitochondrial.
ACCESSION   KAR_36
VERSION
KEYWORDS    .
SOURCE      mitochondrion Canis lupus familiaris (dog)
  ORGANISM  Canis lupus familiaris
            Eukaryota; Metazoa; Chordata; Craniata; Vertebrata; Euteleostomi;
            Mammalia; Eutheria; Laurasiatheria; Carnivora; Caniformia; Canidae;
            Canis.
REFERENCE   1  (bases 1 to 731)
  AUTHORS   Marinov,M., Hristov,P. and Radoslavov,G.
  TITLE     Mitochondrial diversity of native Bulgarian dog
  JOURNAL   Unpublished
REFERENCE   2  (bases 1 to 731)
  AUTHORS   Marinov,M., Hristov,P. and Radoslavov,G.
  TITLE     Direct Submission
  JOURNAL   Submitted (08-FEB-2018) Animal diversity resources, Institute of
            Biodiversity and Ecosystem Research - BAS, 'Akad. G. Bonchev' str.,
            bl 25, Sofia, Sofia 1113, Bulgaria
COMMENT     Bankit Comment: TOTAL # OF SEQS:130.
            Bankit Comment: TOTAL # OF SETS:1.
            
            ##Assembly-Data-START##
            Sequencing Technology :: Sanger dideoxy sequencing
            ##Assembly-Data-END##
FEATURES             Location/Qualifiers
     source          1..731
                     /organism="Canis lupus familiaris"
                     /organelle="mitochondrion"
                     /mol_type="genomic DNA"
                     /sub_species="familiaris"
                     /db_xref="taxon:9615"
                     /country="Bulgaria"
                     /breed="Bulgarian Shepherd dog: Karakachan"
     gene            <1..97
                     /gene="tRNA-Pro"
     precursor_RNA   <1..97
                     /gene="tRNA-Pro"
                     /product="tRNA-Pro"
     D-loop          98..>731
                     /note="control region"
BASE COUNT      206 a    199 c    114 g    212 t
ORIGIN      
        1 aaaaatggag agtaaccgcc ctccctaaga ctcaaggaag aagctcttgc tccaccatca
       61 gcacccaaag ctgaaattct tcttaaacta ttccctgaca cccctacatt catatattga
      121 atcaccccta ctgtgctatg tcagtatctc caggtaaacc cttctcccct cccctatgta
      181 cgtcgtgcat taatggtttg ccccatgcat ataagcatgt acataatatt atatccttac
      241 ataggacata ttaactcaat ctcacaattc attgacctat caacagtaat cgaatgcata
      301 tcacttagtc caataagggc ttaatcacca tgcctcgaga aaccatcaac ccttgctcgt
      361 aatgtccctc ttctcgctcc gggcccatac taacgtgggg gttactatca tgaaactata
      421 cctggcatct ggttcttacc tcagggccat aactctattt actccaatcc tactaattct
      481 cgcaaatagg acatctcgat ggactaatga ctaatcagcc catgatcaca cataactgtg
      541 gtgtcatgca tttggtatct tttaattttt gggggggaat ctgctatcat tcatctatga
      601 ccgcaacggc actaactcta acttatcttc tgctctcagg ggatatgccc gtcgcggccc
      661 taatgcagtc aaataacctg tagctggact tattcattat catttatcaa ctcacgcata
      721 aaatcaaggt g
//
LOCUS       KAR_4                    732 bp    DNA     linear   MAM 08-FEB-2018
DEFINITION  Canis lupus familiaris isolate KAR_4 tRNA-Pro and control region I,
            partial sequence; mitochondrial.
ACCESSION   KAR_4
VERSION
KEYWORDS    .
SOURCE      mitochondrion Canis lupus familiaris (dog)
  ORGANISM  Canis lupus familiaris
            Eukaryota; Metazoa; Chordata; Craniata; Vertebrata; Euteleostomi;
            Mammalia; Eutheria; Laurasiatheria; Carnivora; Caniformia; Canidae;
            Canis.
REFERENCE   1  (bases 1 to 732)
  AUTHORS   Marinov,M., Hristov,P. and Radoslavov,G.
  TITLE     Mitochondrial diversity of native Bulgarian dog
  JOURNAL   Unpublished
REFERENCE   2  (bases 1 to 732)
  AUTHORS   Marinov,M., Hristov,P. and Radoslavov,G.
  TITLE     Direct Submission
  JOURNAL   Submitted (08-FEB-2018) Animal diversity resources, Institute of
            Biodiversity and Ecosystem Research - BAS, 'Akad. G. Bonchev' str.,
            bl 25, Sofia, Sofia 1113, Bulgaria
COMMENT     Bankit Comment: TOTAL # OF SEQS:130.
            Bankit Comment: TOTAL # OF SETS:1.
            
            ##Assembly-Data-START##
            Sequencing Technology :: Sanger dideoxy sequencing
            ##Assembly-Data-END##
FEATURES             Location/Qualifiers
     source          1..732
                     /organism="Canis lupus familiaris"
                     /organelle="mitochondrion"
                     /mol_type="genomic DNA"
                     /sub_species="familiaris"
                     /db_xref="taxon:9615"
                     /country="Bulgaria"
                     /breed="Bulgarian Shepherd dog: Karakachan"
     gene            <1..97
                     /gene="tRNA-Pro"
     precursor_RNA   <1..97
                     /gene="tRNA-Pro"
                     /product="tRNA-Pro"
     D-loop          98..>732
                     /note="control region"
BASE COUNT      206 a    200 c    115 g    211 t
ORIGIN      
        1 aaaaatggag agtaaccgcc ctccctaaga ctcaaggaag aagctcttgc tccaccatca
       61 gcacccaaag ctgagattct tcttaaacta ttccctgaca cccctacatt catatattga
      121 atcaccccta ctgtgctatg tcagtatctc caggtaaacc cttctcccct cccctatgta
      181 cgtcgtgcat taatggtttg ccccatgcat ataagcatgt acataatatt atatccttac
      241 ataggacata ttaactcaat ctcataattc actgatctat caacagtaat cgaatgcata
      301 tcacttagtc caataagggc ttaatcacca tgcctcgaga aaccatcaac ccttgctcgt
      361 aatgtccctc ttctcgctcc gggcccatac taacgtgggg gttactatca tgaaactata
      421 cctggcatct ggttcttact tcagggccat aactttattt actccaatcc tactaattct
      481 cgcaaatggg acatctcgat ggactaatga ctaatcagcc catgatcaca cataactgtg
      541 gtgtcatgca tctggtatct tttaattttt agggggggaa tctgctatca ctcacctacg
      601 accgcaacgg cactaactct aacttatctt ctgctctcag ggaatatgcc cgtcgcggcc
      661 ctaacgcagt caaataactt gtagctggac ttattcatta tcatttatca actcacgcat
      721 aaaatcaagg tg
//
LOCUS       KAR_41                   732 bp    DNA     linear   MAM 08-FEB-2018
DEFINITION  Canis lupus familiaris isolate KAR_411 tRNA-Pro and control region
            I, partial sequence; mitochondrial.
ACCESSION   KAR_41
VERSION
KEYWORDS    .
SOURCE      mitochondrion Canis lupus familiaris (dog)
  ORGANISM  Canis lupus familiaris
            Eukaryota; Metazoa; Chordata; Craniata; Vertebrata; Euteleostomi;
            Mammalia; Eutheria; Laurasiatheria; Carnivora; Caniformia; Canidae;
            Canis.
REFERENCE   1  (bases 1 to 732)
  AUTHORS   Marinov,M., Hristov,P. and Radoslavov,G.
  TITLE     Mitochondrial diversity of native Bulgarian dog
  JOURNAL   Unpublished
REFERENCE   2  (bases 1 to 732)
  AUTHORS   Marinov,M., Hristov,P. and Radoslavov,G.
  TITLE     Direct Submission
  JOURNAL   Submitted (08-FEB-2018) Animal diversity resources, Institute of
            Biodiversity and Ecosystem Research - BAS, 'Akad. G. Bonchev' str.,
            bl 25, Sofia, Sofia 1113, Bulgaria
COMMENT     Bankit Comment: TOTAL # OF SEQS:130.
            Bankit Comment: TOTAL # OF SETS:1.
            
            ##Assembly-Data-START##
            Sequencing Technology :: Sanger dideoxy sequencing
            ##Assembly-Data-END##
FEATURES             Location/Qualifiers
     source          1..732
                     /organism="Canis lupus familiaris"
                     /organelle="mitochondrion"
                     /mol_type="genomic DNA"
                     /sub_species="familiaris"
                     /db_xref="taxon:9615"
                     /country="Bulgaria"
                     /breed="Bulgarian Shepherd dog: Karakachan"
     gene            <1..97
                     /gene="tRNA-Pro"
     precursor_RNA   <1..97
                     /gene="tRNA-Pro"
                     /product="tRNA-Pro"
     D-loop          98..>732
                     /note="control region"
BASE COUNT      205 a    199 c    116 g    212 t
ORIGIN      
        1 aaaaatggag agtaaccgcc ctccctaaga ctcaaggaag aagctcttgc tccaccatca
       61 gcacccaaag ctgagattct tcttaaacta ttccctgaca cccctacatt catatattga
      121 atcaccccta ctgtgctatg tcagtatctc caggtaaacc cttctcccct cccctatgta
      181 cgtcgtgcat taatggtttg ccccatgcat ataagcatgt acataatatt atatccttac
      241 ataggacata ttaactcaac ctcatagttc actgatctat caacagtaat cgaatgcata
      301 tcacttagtc caataagggc ttaatcacca tgcctcgaga aaccatcaac ccttgctcgt
      361 aatgtccctc ttctcgctcc gggcccatac taacgtgggg gttactatca tgaaactata
      421 cctggcatct ggttcttact tcagggccat aactttattt actccaatcc tactaattct
      481 cgcaaatggg acatctcgat ggactaatga ctaatcagcc catgatcaca cataactgtg
      541 gtgtcatgca tctggtatct tttaattttt agggggggaa tctgctatca ctcatctacg
      601 accgcaacgg cactaactct aacttatctt ctgctctcag ggaatatgcc cgtcgcggcc
      661 ctaatgcagt caaataactt gtagctggac ttattcatta tcatttatca actcacgcat
      721 aaaatcaagg tg
//
LOCUS       KAR_43                   732 bp    DNA     linear   MAM 08-FEB-2018
DEFINITION  Canis lupus familiaris isolate KAR_43 tRNA-Pro and control region
            I, partial sequence; mitochondrial.
ACCESSION   KAR_43
VERSION
KEYWORDS    .
SOURCE      mitochondrion Canis lupus familiaris (dog)
  ORGANISM  Canis lupus familiaris
            Eukaryota; Metazoa; Chordata; Craniata; Vertebrata; Euteleostomi;
            Mammalia; Eutheria; Laurasiatheria; Carnivora; Caniformia; Canidae;
            Canis.
REFERENCE   1  (bases 1 to 732)
  AUTHORS   Marinov,M., Hristov,P. and Radoslavov,G.
  TITLE     Mitochondrial diversity of native Bulgarian dog
  JOURNAL   Unpublished
REFERENCE   2  (bases 1 to 732)
  AUTHORS   Marinov,M., Hristov,P. and Radoslavov,G.
  TITLE     Direct Submission
  JOURNAL   Submitted (08-FEB-2018) Animal diversity resources, Institute of
            Biodiversity and Ecosystem Research - BAS, 'Akad. G. Bonchev' str.,
            bl 25, Sofia, Sofia 1113, Bulgaria
COMMENT     Bankit Comment: TOTAL # OF SEQS:130.
            Bankit Comment: TOTAL # OF SETS:1.
            
            ##Assembly-Data-START##
            Sequencing Technology :: Sanger dideoxy sequencing
            ##Assembly-Data-END##
FEATURES             Location/Qualifiers
     source          1..732
                     /organism="Canis lupus familiaris"
                     /organelle="mitochondrion"
                     /mol_type="genomic DNA"
                     /sub_species="familiaris"
                     /db_xref="taxon:9615"
                     /country="Bulgaria"
                     /breed="Bulgarian Shepherd dog: Karakachan"
     gene            <1..97
                     /gene="tRNA-Pro"
     precursor_RNA   <1..97
                     /gene="tRNA-Pro"
                     /product="tRNA-Pro"
     D-loop          98..>732
                     /note="control region"
BASE COUNT      205 a    199 c    116 g    212 t
ORIGIN      
        1 aaaaatggag agtaaccgcc ctccctaaga ctcaaggaag aagctcttgc tccaccatca
       61 gcacccaaag ctgagattct tcttaaacta ttccctgaca cccctacatt catatattga
      121 atcaccccta ctgtgctatg tcagtatctc caggtaaacc cttctcccct cccctatgta
      181 cgtcgtgcat taatggtttg ccccatgcat ataagcatgt acataatatt atatccttac
      241 ataggacata ttaactcaac ctcatagttc actgatctat caacagtaat cgaatgcata
      301 tcacttagtc caataagggc ttaatcacca tgcctcgaga aaccatcaac ccttgctcgt
      361 aatgtccctc ttctcgctcc gggcccatac taacgtgggg gttactatca tgaaactata
      421 cctggcatct ggttcttact tcagggccat aactttattt actccaatcc tactaattct
      481 cgcaaatggg acatctcgat ggactaatga ctaatcagcc catgatcaca cataactgtg
      541 gtgtcatgca tctggtatct tttaattttt agggggggaa tctgctatca ctcatctacg
      601 accgcaacgg cactaactct aacttatctt ctgctctcag ggaatatgcc cgtcgcggcc
      661 ctaatgcagt caaataactt gtagctggac ttattcatta tcatttatca actcacgcat
      721 aaaatcaagg tg
//
LOCUS       KAR_44                   732 bp    DNA     linear   MAM 08-FEB-2018
DEFINITION  Canis lupus familiaris isolate KAR_44 tRNA-Pro and control region
            I, partial sequence; mitochondrial.
ACCESSION   KAR_44
VERSION
KEYWORDS    .
SOURCE      mitochondrion Canis lupus familiaris (dog)
  ORGANISM  Canis lupus familiaris
            Eukaryota; Metazoa; Chordata; Craniata; Vertebrata; Euteleostomi;
            Mammalia; Eutheria; Laurasiatheria; Carnivora; Caniformia; Canidae;
            Canis.
REFERENCE   1  (bases 1 to 732)
  AUTHORS   Marinov,M., Hristov,P. and Radoslavov,G.
  TITLE     Mitochondrial diversity of native Bulgarian dog
  JOURNAL   Unpublished
REFERENCE   2  (bases 1 to 732)
  AUTHORS   Marinov,M., Hristov,P. and Radoslavov,G.
  TITLE     Direct Submission
  JOURNAL   Submitted (08-FEB-2018) Animal diversity resources, Institute of
            Biodiversity and Ecosystem Research - BAS, 'Akad. G. Bonchev' str.,
            bl 25, Sofia, Sofia 1113, Bulgaria
COMMENT     Bankit Comment: TOTAL # OF SEQS:130.
            Bankit Comment: TOTAL # OF SETS:1.
            
            ##Assembly-Data-START##
            Sequencing Technology :: Sanger dideoxy sequencing
            ##Assembly-Data-END##
FEATURES             Location/Qualifiers
     source          1..732
                     /organism="Canis lupus familiaris"
                     /organelle="mitochondrion"
                     /mol_type="genomic DNA"
                     /sub_species="familiaris"
                     /db_xref="taxon:9615"
                     /country="Bulgaria"
                     /breed="Bulgarian Shepherd dog: Karakachan"
     gene            <1..97
                     /gene="tRNA-Pro"
     precursor_RNA   <1..97
                     /gene="tRNA-Pro"
                     /product="tRNA-Pro"
     D-loop          98..>732
                     /note="control region"
BASE COUNT      204 a    197 c    117 g    214 t
ORIGIN      
        1 aaaaatggag agtaaccgcc ctccctaaga ctcaaggaag aagctcttgc tccaccatca
       61 gcacccaaag ctgaaattct tcttaaacta ttccctgaca cccctacatt catatattga
      121 atcaccccta ctgtgctatg tcagtatctc caggtaaacc cttcttccct cccctatgta
      181 cgtcgtgcat taatggtttg ccccatgcat ataagcatgt acataatatt atattcttac
      241 ataggacata tcaactcaat ctcataattc attgatctgt cagcagtaat caaatgcata
      301 tcacttagtc caataagggc ttaatcacca tgcctcgaga aaccatcaac ccttgctcgt
      361 aatgtccctc ttctcgctcc gggcccatac taacgtgggg gttactatca tgaaactata
      421 cctggcatct ggttcttacc tcagggccat aactctattt actccaatcc tactaattct
      481 cgcaaatggg acatctcgat ggactaatga ctaatcagcc catgatcaca cataactgtg
      541 gtgtcatgca tttggtatct tttaattttt agggggggaa tctgctatca ctcatctacg
      601 accgcaacgg cactaactct aacttatctt ctgctctcag gggatatgcc cgtcgcggcc
      661 ctaatgcagt caaataactt gtagctggac ttattcatta tcatttatca actcacgcat
      721 aagatcaagg tg
//
LOCUS       KAR_5                    731 bp    DNA     linear   MAM 08-FEB-2018
DEFINITION  Canis lupus familiaris isolate KAR_5 tRNA-Pro and control region I,
            partial sequence; mitochondrial.
ACCESSION   KAR_5
VERSION
KEYWORDS    .
SOURCE      mitochondrion Canis lupus familiaris (dog)
  ORGANISM  Canis lupus familiaris
            Eukaryota; Metazoa; Chordata; Craniata; Vertebrata; Euteleostomi;
            Mammalia; Eutheria; Laurasiatheria; Carnivora; Caniformia; Canidae;
            Canis.
REFERENCE   1  (bases 1 to 731)
  AUTHORS   Marinov,M., Hristov,P. and Radoslavov,G.
  TITLE     Mitochondrial diversity of native Bulgarian dog
  JOURNAL   Unpublished
REFERENCE   2  (bases 1 to 731)
  AUTHORS   Marinov,M., Hristov,P. and Radoslavov,G.
  TITLE     Direct Submission
  JOURNAL   Submitted (08-FEB-2018) Animal diversity resources, Institute of
            Biodiversity and Ecosystem Research - BAS, 'Akad. G. Bonchev' str.,
            bl 25, Sofia, Sofia 1113, Bulgaria
COMMENT     Bankit Comment: TOTAL # OF SEQS:130.
            Bankit Comment: TOTAL # OF SETS:1.
            
            ##Assembly-Data-START##
            Sequencing Technology :: Sanger dideoxy sequencing
            ##Assembly-Data-END##
FEATURES             Location/Qualifiers
     source          1..731
                     /organism="Canis lupus familiaris"
                     /organelle="mitochondrion"
                     /mol_type="genomic DNA"
                     /sub_species="familiaris"
                     /db_xref="taxon:9615"
                     /country="Bulgaria"
                     /breed="Bulgarian Shepherd dog: Karakachan"
     gene            <1..97
                     /gene="tRNA-Pro"
     precursor_RNA   <1..97
                     /gene="tRNA-Pro"
                     /product="tRNA-Pro"
     D-loop          98..>731
                     /note="control region"
BASE COUNT      205 a    199 c    115 g    212 t
ORIGIN      
        1 aaaaatggag agtaaccgcc ctccctaaga ctcaaggaag aagctcttgc tccaccatca
       61 gcacccaaag ctgagattct tcttaaacta ttccctgaca cccctacatt catatattga
      121 atcaccccta ctgtgctatg tcagtatctc caggtaaacc cttctcccct cccctatgta
      181 cgtcgtgcat taatggtttg ccccatgcat ataagcatgt acataatatt atatccttac
      241 ataggacata ttaactcaac ctcatagttc actgatctat caacagtaat cgaatgcata
      301 tcacttagtc caataagggc ttaatcacca tgcctcgaga aaccatcaac ccttgctcgt
      361 aatgtccctc ttctcgctcc gggcccatac taacgtgggg gttactatca tgaaactata
      421 cctggcatct ggttcttact tcagggccat aactttattt actccaatcc tactaattct
      481 cgcaaatggg acatctcgat ggactaatga ctaatcagcc catgatcaca cataactgtg
      541 gtgtcatgca tctggtatct tttaattttt agggggggaa tctgctatca ctcatctacg
      601 accgcaacgg cactaactct aacttatctt ctgctctcag ggaatatgcc cgtcgcggcc
      661 ctaatgcagt caaataactt gtagctggac ttattcatta tcatttatca actcacgcat
      721 aaaatcaagg t
//
LOCUS       KAR_6                    732 bp    DNA     linear   MAM 08-FEB-2018
DEFINITION  Canis lupus familiaris isolate KAR_6 tRNA-Pro and control region I,
            partial sequence; mitochondrial.
ACCESSION   KAR_6
VERSION
KEYWORDS    .
SOURCE      mitochondrion Canis lupus familiaris (dog)
  ORGANISM  Canis lupus familiaris
            Eukaryota; Metazoa; Chordata; Craniata; Vertebrata; Euteleostomi;
            Mammalia; Eutheria; Laurasiatheria; Carnivora; Caniformia; Canidae;
            Canis.
REFERENCE   1  (bases 1 to 732)
  AUTHORS   Marinov,M., Hristov,P. and Radoslavov,G.
  TITLE     Mitochondrial diversity of native Bulgarian dog
  JOURNAL   Unpublished
REFERENCE   2  (bases 1 to 732)
  AUTHORS   Marinov,M., Hristov,P. and Radoslavov,G.
  TITLE     Direct Submission
  JOURNAL   Submitted (08-FEB-2018) Animal diversity resources, Institute of
            Biodiversity and Ecosystem Research - BAS, 'Akad. G. Bonchev' str.,
            bl 25, Sofia, Sofia 1113, Bulgaria
COMMENT     Bankit Comment: TOTAL # OF SEQS:130.
            Bankit Comment: TOTAL # OF SETS:1.
            
            ##Assembly-Data-START##
            Sequencing Technology :: Sanger dideoxy sequencing
            ##Assembly-Data-END##
FEATURES             Location/Qualifiers
     source          1..732
                     /organism="Canis lupus familiaris"
                     /organelle="mitochondrion"
                     /mol_type="genomic DNA"
                     /sub_species="familiaris"
                     /db_xref="taxon:9615"
                     /country="Bulgaria"
                     /breed="Bulgarian Shepherd dog: Karakachan"
     gene            <1..97
                     /gene="tRNA-Pro"
     precursor_RNA   <1..97
                     /gene="tRNA-Pro"
                     /product="tRNA-Pro"
     D-loop          98..>732
                     /note="control region"
BASE COUNT      204 a    197 c    117 g    214 t
ORIGIN      
        1 aaaaatggag agtaaccgcc ctccctaaga ctcaaggaag aagctcttgc tccaccatca
       61 gcacccaaag ctgaaattct tcttaaacta ttccctgaca cccctacatt catatattga
      121 atcaccccta ctgtgctatg tcagtatctc caggtaaacc cttcttccct cccctatgta
      181 cgtcgtgcat taatggtttg ccccatgcat ataagcatgt acataatatt atattcttac
      241 ataggacata tcaactcaat ctcataattc attgatctgt cagcagtaat caaatgcata
      301 tcacttagtc caataagggc ttaatcacca tgcctcgaga aaccatcaac ccttgctcgt
      361 aatgtccctc ttctcgctcc gggcccatac taacgtgggg gttactatca tgaaactata
      421 cctggcatct ggttcttacc tcagggccat aactctattt actccaatcc tactaattct
      481 cgcaaatggg acatctcgat ggactaatga ctaatcagcc catgatcaca cataactgtg
      541 gtgtcatgca tttggtatct tttaattttt agggggggaa tctgctatca ctcatctacg
      601 accgcaacgg cactaactct aacttatctt ctgctctcag gggatatgcc cgtcgcggcc
      661 ctaatgcagt caaataactt gtagctggac ttattcatta tcatttatca actcacgcat
      721 aagatcaagg tg
//
LOCUS       KAR_7                    732 bp    DNA     linear   MAM 08-FEB-2018
DEFINITION  Canis lupus familiaris isolate KAR_7 tRNA-Pro and control region I,
            partial sequence; mitochondrial.
ACCESSION   KAR_7
VERSION
KEYWORDS    .
SOURCE      mitochondrion Canis lupus familiaris (dog)
  ORGANISM  Canis lupus familiaris
            Eukaryota; Metazoa; Chordata; Craniata; Vertebrata; Euteleostomi;
            Mammalia; Eutheria; Laurasiatheria; Carnivora; Caniformia; Canidae;
            Canis.
REFERENCE   1  (bases 1 to 732)
  AUTHORS   Marinov,M., Hristov,P. and Radoslavov,G.
  TITLE     Mitochondrial diversity of native Bulgarian dog
  JOURNAL   Unpublished
REFERENCE   2  (bases 1 to 732)
  AUTHORS   Marinov,M., Hristov,P. and Radoslavov,G.
  TITLE     Direct Submission
  JOURNAL   Submitted (08-FEB-2018) Animal diversity resources, Institute of
            Biodiversity and Ecosystem Research - BAS, 'Akad. G. Bonchev' str.,
            bl 25, Sofia, Sofia 1113, Bulgaria
COMMENT     Bankit Comment: TOTAL # OF SEQS:130.
            Bankit Comment: TOTAL # OF SETS:1.
            
            ##Assembly-Data-START##
            Sequencing Technology :: Sanger dideoxy sequencing
            ##Assembly-Data-END##
FEATURES             Location/Qualifiers
     source          1..732
                     /organism="Canis lupus familiaris"
                     /organelle="mitochondrion"
                     /mol_type="genomic DNA"
                     /sub_species="familiaris"
                     /db_xref="taxon:9615"
                     /country="Bulgaria"
                     /breed="Bulgarian Shepherd dog: Karakachan"
     gene            <1..97
                     /gene="tRNA-Pro"
     precursor_RNA   <1..97
                     /gene="tRNA-Pro"
                     /product="tRNA-Pro"
     D-loop          98..>732
                     /note="control region"
BASE COUNT      203 a    200 c    118 g    211 t
ORIGIN      
        1 aaaaatggag agtaaccgcc ctccctaaga ctcaaggaag aggctcttgc tccaccatca
       61 gcacccaaag ctgagattct tcttaaacta ttccctgaca cccctacatt catatattga
      121 atcaccccta ctgtgctatg tcagtatctc caggtaaacc cttctcccct cccctatgta
      181 cgtcgtgcat taatggtttg ccccatgcat ataagcatgt acataatatt atatccttac
      241 ataggacata ttaactcaat ctcatagttc actgatctgt caacagtaat cgaatgcata
      301 tcacttagtc caataagggc ttaatcacca tgcctcgaga aaccatcaac ccttgctcgt
      361 aatgtccctc ttctcgctcc gggcccatac taacgtgggg gttactatca tgaaactata
      421 cctggcatct ggttcttact tcagggccat aactttattt actccaatcc tactaattct
      481 cgcaaatggg acatctcgat ggactaatga ctaatcagcc catgatcaca cataactgtg
      541 gtgtcatgca tctggtatct tttaattttt agggggggaa tctgctatca ctcacctacg
      601 accgcaacgg cactaactct aacttatctt ctgctctcag ggaatatgcc cgtcgcggcc
      661 ctaacgcagt caaataactt gtagctggac ttattcatta tcatttatca actcacgcat
      721 aaaatcaagg tg
//
LOCUS       KAR_8                    732 bp    DNA     linear   MAM 08-FEB-2018
DEFINITION  Canis lupus familiaris isolate KAR_8 tRNA-Pro and control region I,
            partial sequence; mitochondrial.
ACCESSION   KAR_8
VERSION
KEYWORDS    .
SOURCE      mitochondrion Canis lupus familiaris (dog)
  ORGANISM  Canis lupus familiaris
            Eukaryota; Metazoa; Chordata; Craniata; Vertebrata; Euteleostomi;
            Mammalia; Eutheria; Laurasiatheria; Carnivora; Caniformia; Canidae;
            Canis.
REFERENCE   1  (bases 1 to 732)
  AUTHORS   Marinov,M., Hristov,P. and Radoslavov,G.
  TITLE     Mitochondrial diversity of native Bulgarian dog
  JOURNAL   Unpublished
REFERENCE   2  (bases 1 to 732)
  AUTHORS   Marinov,M., Hristov,P. and Radoslavov,G.
  TITLE     Direct Submission
  JOURNAL   Submitted (08-FEB-2018) Animal diversity resources, Institute of
            Biodiversity and Ecosystem Research - BAS, 'Akad. G. Bonchev' str.,
            bl 25, Sofia, Sofia 1113, Bulgaria
COMMENT     Bankit Comment: TOTAL # OF SEQS:130.
            Bankit Comment: TOTAL # OF SETS:1.
            
            ##Assembly-Data-START##
            Sequencing Technology :: Sanger dideoxy sequencing
            ##Assembly-Data-END##
FEATURES             Location/Qualifiers
     source          1..732
                     /organism="Canis lupus familiaris"
                     /organelle="mitochondrion"
                     /mol_type="genomic DNA"
                     /sub_species="familiaris"
                     /db_xref="taxon:9615"
                     /country="Bulgaria"
                     /breed="Bulgarian Shepherd dog: Karakachan"
     gene            <1..97
                     /gene="tRNA-Pro"
     precursor_RNA   <1..97
                     /gene="tRNA-Pro"
                     /product="tRNA-Pro"
     D-loop          98..>732
                     /note="control region"
BASE COUNT      206 a    200 c    115 g    211 t
ORIGIN      
        1 aaaaatggag agtaaccgcc ctccctaaga ctcaaggaag aagctcttgc tccaccatca
       61 gcacccaaag ctgagattct tcttaaacta ttccctgaca cccctacatt catatattga
      121 atcaccccta ctgtgctatg tcagtatctc caggtaaacc cttctcccct cccctatgta
      181 cgtcgtgcat taatggtttg ccccatgcat ataagcatgt acataatatt atatccttac
      241 ataggacata ttaactcaat ctcataattc actgatctat caacagtaat cgaatgcata
      301 tcacttagtc caataagggc ttaatcacca tgcctcgaga aaccatcaac ccttgctcgt
      361 aatgtccctc ttctcgctcc gggcccatac taacgtgggg gttactatca tgaaactata
      421 cctggcatct ggttcttact tcagggccat aactttattt actccaatcc tactaattct
      481 cgcaaatggg acatctcgat ggactaatga ctaatcagcc catgatcaca cataactgtg
      541 gtgtcatgca tctggtatct tttaattttt agggggggaa tctgctatca ctcacctacg
      601 accgcaacgg cactaactct aacttatctt ctgctctcag ggaatatgcc cgtcgcggcc
      661 ctaacgcagt caaataactt gtagctggac ttattcatta tcatttatca actcacgcat
      721 aaaatcaagg tg
//
LOCUS       KAR_9                    732 bp    DNA     linear   MAM 08-FEB-2018
DEFINITION  Canis lupus familiaris isolate KAR_9 tRNA-Pro and control region I,
            partial sequence; mitochondrial.
ACCESSION   KAR_9
VERSION
KEYWORDS    .
SOURCE      mitochondrion Canis lupus familiaris (dog)
  ORGANISM  Canis lupus familiaris
            Eukaryota; Metazoa; Chordata; Craniata; Vertebrata; Euteleostomi;
            Mammalia; Eutheria; Laurasiatheria; Carnivora; Caniformia; Canidae;
            Canis.
REFERENCE   1  (bases 1 to 732)
  AUTHORS   Marinov,M., Hristov,P. and Radoslavov,G.
  TITLE     Mitochondrial diversity of native Bulgarian dog
  JOURNAL   Unpublished
REFERENCE   2  (bases 1 to 732)
  AUTHORS   Marinov,M., Hristov,P. and Radoslavov,G.
  TITLE     Direct Submission
  JOURNAL   Submitted (08-FEB-2018) Animal diversity resources, Institute of
            Biodiversity and Ecosystem Research - BAS, 'Akad. G. Bonchev' str.,
            bl 25, Sofia, Sofia 1113, Bulgaria
COMMENT     Bankit Comment: TOTAL # OF SEQS:130.
            Bankit Comment: TOTAL # OF SETS:1.
            
            ##Assembly-Data-START##
            Sequencing Technology :: Sanger dideoxy sequencing
            ##Assembly-Data-END##
FEATURES             Location/Qualifiers
     source          1..732
                     /organism="Canis lupus familiaris"
                     /organelle="mitochondrion"
                     /mol_type="genomic DNA"
                     /sub_species="familiaris"
                     /db_xref="taxon:9615"
                     /country="Bulgaria"
                     /breed="Bulgarian Shepherd dog: Karakachan"
     gene            <1..97
                     /gene="tRNA-Pro"
     precursor_RNA   <1..97
                     /gene="tRNA-Pro"
                     /product="tRNA-Pro"
     D-loop          98..>732
                     /note="control region"
BASE COUNT      204 a    200 c    117 g    211 t
ORIGIN      
        1 aaaaatggag agtaaccgcc ctccctaaga ctcaaggaag aagctcttgc tccaccatca
       61 gcacccaaag ctgagattct tcttaaacta ttccctgaca cccctacatt catatattga
      121 atcaccccta ctgtgctatg tcagtatctc caggtaaacc cttctcccct cccctatgta
      181 cgtcgtgcat taatggtttg ccccatgcat ataagcatgt acataatatt atatccttac
      241 ataggacata ttaactcaat ctcatagttc actgatctgt caacagtaat cgaatgcata
      301 tcacttagtc caataagggc ttaatcacca tgcctcgaga aaccatcaac ccttgctcgt
      361 aatgtccctc ttctcgctcc gggcccatac taacgtgggg gttactatca tgaaactata
      421 cctggcatct ggttcttact tcagggccat aactttattt actccaatcc tactaattct
      481 cgcaaatggg acatctcgat ggactaatga ctaatcagcc catgatcaca cataactgtg
      541 gtgtcatgca tctggtatct tttaattttt agggggggaa tctgctatca ctcacctacg
      601 accgcaacgg cactaactct aacttatctt ctgctctcag ggaatatgcc cgtcgcggcc
      661 ctaacgcagt caaataactt gtagctggac ttattcatta tcatttatca actcacgcat
      721 aaaatcaagg tg
//
LOCUS       BAR_10                   732 bp    DNA     linear   MAM 08-FEB-2018
DEFINITION  Canis lupus familiaris isolate BAR_10 tRNA-Pro and control region
            I, partial sequence; mitochondrial.
ACCESSION   BAR_10
VERSION
KEYWORDS    .
SOURCE      mitochondrion Canis lupus familiaris (dog)
  ORGANISM  Canis lupus familiaris
            Eukaryota; Metazoa; Chordata; Craniata; Vertebrata; Euteleostomi;
            Mammalia; Eutheria; Laurasiatheria; Carnivora; Caniformia; Canidae;
            Canis.
REFERENCE   1  (bases 1 to 732)
  AUTHORS   Marinov,M., Hristov,P. and Radoslavov,G.
  TITLE     Mitochondrial diversity of native Bulgarian dog
  JOURNAL   Unpublished
REFERENCE   2  (bases 1 to 732)
  AUTHORS   Marinov,M., Hristov,P. and Radoslavov,G.
  TITLE     Direct Submission
  JOURNAL   Submitted (08-FEB-2018) Animal diversity resources, Institute of
            Biodiversity and Ecosystem Research - BAS, 'Akad. G. Bonchev' str.,
            bl 25, Sofia, Sofia 1113, Bulgaria
COMMENT     Bankit Comment: TOTAL # OF SEQS:130.
            Bankit Comment: TOTAL # OF SETS:1.
            
            ##Assembly-Data-START##
            Sequencing Technology :: Sanger dideoxy sequencing
            ##Assembly-Data-END##
FEATURES             Location/Qualifiers
     source          1..732
                     /organism="Canis lupus familiaris"
                     /organelle="mitochondrion"
                     /mol_type="genomic DNA"
                     /sub_species="familiaris"
                     /db_xref="taxon:9615"
                     /country="Bulgaria"
                     /breed="Bulgarian Hound dog: Barak"
     gene            <1..97
                     /gene="tRNA-Pro"
     precursor_RNA   <1..97
                     /gene="tRNA-Pro"
                     /product="tRNA-Pro"
     D-loop          98..>732
                     /note="control region"
BASE COUNT      204 a    199 c    116 g    213 t
ORIGIN      
        1 aaaaatggag agtaaccgcc ctccctaaga ctcaaggaag aagctcttgc tccaccatca
       61 gcacccaaag ctgagattct tcttaaacta ttccctgaca cccctacatt catatattga
      121 atcaccccta ctgtgctatg tcagtatctc caggtaaacc cttctcccct cccctatgta
      181 cgtcgtgcat taatggtttg ccccatgcat ataagcatgt acataatatt atatccttac
      241 ataggacata ttaactcaat ctcataattc actgatcttt caacagtaat cggatgcata
      301 tcacttagtc caataagggc ttaatcacca tgcctcgaga aaccatcaac ccttgctcgt
      361 aatgtccctc ttctcgctcc gggcccatac taacgtgggg gttactatca tgaaactata
      421 cctggcatct ggttcttact tcagggccat aactttattt actccaatcc tactaattct
      481 cgcaaatggg acatctcgat ggactaatga ctaatcagcc catgatcaca cataactgtg
      541 gtgtcatgca tctggtatct tttaattttt agggggggaa tctgctatca ctcacctacg
      601 accgcaacgg cactaactct aacttatctt ctgctctcag ggaatatgcc cgtcgcggcc
      661 ctaatgcagt caaataactt gtagctggac ttattcatta tcatttatca actcacgcat
      721 aaaatcaagg tg
//
LOCUS       BAR_11                   731 bp    DNA     linear   MAM 08-FEB-2018
DEFINITION  Canis lupus familiaris isolate BAR_11 tRNA-Pro and control region
            I, partial sequence; mitochondrial.
ACCESSION   BAR_11
VERSION
KEYWORDS    .
SOURCE      mitochondrion Canis lupus familiaris (dog)
  ORGANISM  Canis lupus familiaris
            Eukaryota; Metazoa; Chordata; Craniata; Vertebrata; Euteleostomi;
            Mammalia; Eutheria; Laurasiatheria; Carnivora; Caniformia; Canidae;
            Canis.
REFERENCE   1  (bases 1 to 731)
  AUTHORS   Marinov,M., Hristov,P. and Radoslavov,G.
  TITLE     Mitochondrial diversity of native Bulgarian dog
  JOURNAL   Unpublished
REFERENCE   2  (bases 1 to 731)
  AUTHORS   Marinov,M., Hristov,P. and Radoslavov,G.
  TITLE     Direct Submission
  JOURNAL   Submitted (08-FEB-2018) Animal diversity resources, Institute of
            Biodiversity and Ecosystem Research - BAS, 'Akad. G. Bonchev' str.,
            bl 25, Sofia, Sofia 1113, Bulgaria
COMMENT     Bankit Comment: TOTAL # OF SEQS:130.
            Bankit Comment: TOTAL # OF SETS:1.
            
            ##Assembly-Data-START##
            Sequencing Technology :: Sanger dideoxy sequencing
            ##Assembly-Data-END##
FEATURES             Location/Qualifiers
     source          1..731
                     /organism="Canis lupus familiaris"
                     /organelle="mitochondrion"
                     /mol_type="genomic DNA"
                     /sub_species="familiaris"
                     /db_xref="taxon:9615"
                     /country="Bulgaria"
                     /breed="Bulgarian Hound dog: Barak"
     gene            <1..97
                     /gene="tRNA-Pro"
     precursor_RNA   <1..97
                     /gene="tRNA-Pro"
                     /product="tRNA-Pro"
     D-loop          98..>731
                     /note="control region"
BASE COUNT      205 a    197 c    115 g    214 t
ORIGIN      
        1 aaaaatggag agtaaccgcc ctccctaaga ctcaaggaag aagctcttgc tccaccatca
       61 gcacccaaag ctgaaattct tcttaaacta ttccctgaca cccctacatt catatattga
      121 atcaccccta ctgtgctatg tcagtatttc caggtaaacc cttcttccct cccctatgta
      181 cgtcgtgcat taatggtttg ccccatgcat ataagcatgt acataatatt atatccttac
      241 ataggacata ctaactcaat ctcataattc actgatctgt caacagtaac cgaatgcata
      301 tcacttagtc caataagggc ttaatcacca tgcctcgaga aaccatcaat ccttgctcgt
      361 aatgtccctc ttctcgctcc gggcccatac taacgtgggg gttactatca tgaaactata
      421 cctggcatct ggttcttacc tcagggccat aactttattt actccaatcc tactaattct
      481 cgcaaatggg acatctcgat ggactaatga ctaatcagcc catgatcaca cataactgtg
      541 gtgtcatgca tttggtatct tttaattttt aggggggaat ctgctatcac tcatctacga
      601 ccgcaacggc actaactcta acttatcttc tgctctcagg ggatatgccc gtcgcggccc
      661 taatgcagtc aaataacttg tagctggact tattcattat catttatcaa ctcacgcata
      721 aaatcaaggt g
//
LOCUS       BAR_12                   731 bp    DNA     linear   MAM 08-FEB-2018
DEFINITION  Canis lupus familiaris isolate BAR_12 tRNA-Pro and control region
            I, partial sequence; mitochondrial.
ACCESSION   BAR_12
VERSION
KEYWORDS    .
SOURCE      mitochondrion Canis lupus familiaris (dog)
  ORGANISM  Canis lupus familiaris
            Eukaryota; Metazoa; Chordata; Craniata; Vertebrata; Euteleostomi;
            Mammalia; Eutheria; Laurasiatheria; Carnivora; Caniformia; Canidae;
            Canis.
REFERENCE   1  (bases 1 to 731)
  AUTHORS   Marinov,M., Hristov,P. and Radoslavov,G.
  TITLE     Mitochondrial diversity of native Bulgarian dog
  JOURNAL   Unpublished
REFERENCE   2  (bases 1 to 731)
  AUTHORS   Marinov,M., Hristov,P. and Radoslavov,G.
  TITLE     Direct Submission
  JOURNAL   Submitted (08-FEB-2018) Animal diversity resources, Institute of
            Biodiversity and Ecosystem Research - BAS, 'Akad. G. Bonchev' str.,
            bl 25, Sofia, Sofia 1113, Bulgaria
COMMENT     Bankit Comment: TOTAL # OF SEQS:130.
            Bankit Comment: TOTAL # OF SETS:1.
            
            ##Assembly-Data-START##
            Sequencing Technology :: Sanger dideoxy sequencing
            ##Assembly-Data-END##
FEATURES             Location/Qualifiers
     source          1..731
                     /organism="Canis lupus familiaris"
                     /organelle="mitochondrion"
                     /mol_type="genomic DNA"
                     /sub_species="familiaris"
                     /db_xref="taxon:9615"
                     /country="Bulgaria"
                     /breed="Bulgarian Hound dog: Barak"
     gene            <1..97
                     /gene="tRNA-Pro"
     precursor_RNA   <1..97
                     /gene="tRNA-Pro"
                     /product="tRNA-Pro"
     D-loop          98..>731
                     /note="control region"
BASE COUNT      205 a    198 c    115 g    213 t
ORIGIN      
        1 aaaaatggag agtaaccgcc ctccctaaga ctcaaggaag aagctcttgc tccaccatca
       61 gcacccaaag ctgaaattct tcttaaacta ttccctgaca cccctacatt catatattga
      121 atcaccccta ctgtgctatg tcagtatttc caggtaaacc cttcttccct cccctatgta
      181 cgtcgtgcat taatggtttg ccccatgcat ataagcatgt acataatatt atatccttac
      241 ataggacata ctaactcaat ctcataattc actgatctgt caacagtaac cgaatgcata
      301 tcacttagtc caataagggc ttaatcacca tgcctcgaga aaccatcaac ccttgctcgt
      361 aatgtccctc ttctcgctcc gggcccatac taacgtgggg gttactatca tgaaactata
      421 cctggcatct ggttcttacc tcagggccat aactttattt actccaatcc tactaattct
      481 cgcaaatggg acatctcgat ggactaatga ctaatcagcc catgatcaca cataactgtg
      541 gtgtcatgca tttggtatct tttaattttt aggggggaat ctgctatcac tcatctacga
      601 ccgcaacggc actaactcta acttatcttc tgctctcagg ggatatgccc gtcgcggccc
      661 taatgcagtc aaataacttg tagctggact tattcattat catttatcaa ctcacgcata
      721 aaatcaaggt g
//
LOCUS       BAR_13                   732 bp    DNA     linear   MAM 08-FEB-2018
DEFINITION  Canis lupus familiaris isolate BAR_13 tRNA-Pro and control region
            I, partial sequence; mitochondrial.
ACCESSION   BAR_13
VERSION
KEYWORDS    .
SOURCE      mitochondrion Canis lupus familiaris (dog)
  ORGANISM  Canis lupus familiaris
            Eukaryota; Metazoa; Chordata; Craniata; Vertebrata; Euteleostomi;
            Mammalia; Eutheria; Laurasiatheria; Carnivora; Caniformia; Canidae;
            Canis.
REFERENCE   1  (bases 1 to 732)
  AUTHORS   Marinov,M., Hristov,P. and Radoslavov,G.
  TITLE     Mitochondrial diversity of native Bulgarian dog
  JOURNAL   Unpublished
REFERENCE   2  (bases 1 to 732)
  AUTHORS   Marinov,M., Hristov,P. and Radoslavov,G.
  TITLE     Direct Submission
  JOURNAL   Submitted (08-FEB-2018) Animal diversity resources, Institute of
            Biodiversity and Ecosystem Research - BAS, 'Akad. G. Bonchev' str.,
            bl 25, Sofia, Sofia 1113, Bulgaria
COMMENT     Bankit Comment: TOTAL # OF SEQS:130.
            Bankit Comment: TOTAL # OF SETS:1.
            
            ##Assembly-Data-START##
            Sequencing Technology :: Sanger dideoxy sequencing
            ##Assembly-Data-END##
FEATURES             Location/Qualifiers
     source          1..732
                     /organism="Canis lupus familiaris"
                     /organelle="mitochondrion"
                     /mol_type="genomic DNA"
                     /sub_species="familiaris"
                     /db_xref="taxon:9615"
                     /country="Bulgaria"
                     /breed="Bulgarian Hound dog: Barak"
     gene            <1..97
                     /gene="tRNA-Pro"
     precursor_RNA   <1..97
                     /gene="tRNA-Pro"
                     /product="tRNA-Pro"
     D-loop          98..>732
                     /note="control region"
BASE COUNT      205 a    199 c    115 g    213 t
ORIGIN      
        1 aaaaatggag agtaaccgcc ctccctaaga ctcaaggaag aagctcttgc tccaccatca
       61 gcacccaaag ctgagattct tcttaaacta ttccctgaca cccctacatt catatattga
      121 atcaccccta ctgtgctatg tcagtatctc caggtaaacc cttctcccct cccctatgta
      181 cgtcgtgcat taatggtttg ccccatgcat ataagcatgt acataatatt atatccttac
      241 ataggacata ttaactcaat ctcataattc actgatcttt caacagtaat cgaatgcata
      301 tcacttagtc caataagggc ttaatcacca tgcctcgaga aaccatcaac ccttgctcgt
      361 aatgtccctc ttctcgctcc gggcccatac taacgtgggg gttactatca tgaaactata
      421 cctggcatct ggttcttact tcagggccat aactttattt actccaatcc tactaattct
      481 cgcaaatggg acatctcgat ggactaatga ctaatcagcc catgatcaca cataactgtg
      541 gtgtcatgca tctggtatct tttaattttt agggggggaa tctgctatca ctcacctacg
      601 accgcaacgg cactaactct aacttatctt ctgctctcag ggaatatgcc cgtcgcggcc
      661 ctaatgcagt caaataactt gtagctggac ttattcatta tcatttatca actcacgcat
      721 aaaatcaagg tg
//
LOCUS       BAR_14                   732 bp    DNA     linear   MAM 08-FEB-2018
DEFINITION  Canis lupus familiaris isolate BAR_14 tRNA-Pro and control region
            I, partial sequence; mitochondrial.
ACCESSION   BAR_14
VERSION
KEYWORDS    .
SOURCE      mitochondrion Canis lupus familiaris (dog)
  ORGANISM  Canis lupus familiaris
            Eukaryota; Metazoa; Chordata; Craniata; Vertebrata; Euteleostomi;
            Mammalia; Eutheria; Laurasiatheria; Carnivora; Caniformia; Canidae;
            Canis.
REFERENCE   1  (bases 1 to 732)
  AUTHORS   Marinov,M., Hristov,P. and Radoslavov,G.
  TITLE     Mitochondrial diversity of native Bulgarian dog
  JOURNAL   Unpublished
REFERENCE   2  (bases 1 to 732)
  AUTHORS   Marinov,M., Hristov,P. and Radoslavov,G.
  TITLE     Direct Submission
  JOURNAL   Submitted (08-FEB-2018) Animal diversity resources, Institute of
            Biodiversity and Ecosystem Research - BAS, 'Akad. G. Bonchev' str.,
            bl 25, Sofia, Sofia 1113, Bulgaria
COMMENT     Bankit Comment: TOTAL # OF SEQS:130.
            Bankit Comment: TOTAL # OF SETS:1.
            
            ##Assembly-Data-START##
            Sequencing Technology :: Sanger dideoxy sequencing
            ##Assembly-Data-END##
FEATURES             Location/Qualifiers
     source          1..732
                     /organism="Canis lupus familiaris"
                     /organelle="mitochondrion"
                     /mol_type="genomic DNA"
                     /sub_species="familiaris"
                     /db_xref="taxon:9615"
                     /country="Bulgaria"
                     /breed="Bulgarian Hound dog: Barak"
     gene            <1..97
                     /gene="tRNA-Pro"
     precursor_RNA   <1..97
                     /gene="tRNA-Pro"
                     /product="tRNA-Pro"
     D-loop          98..>732
                     /note="control region"
BASE COUNT      204 a    201 c    116 g    211 t
ORIGIN      
        1 aaaaatggag agtaaccgcc ctccctaaga ctcaaggaag aagctcttgc tccaccatca
       61 gcacccaaag ctgagattct tcttaaacta ttccctgaca cccctacatt catatattga
      121 atcaccccta ctgtgctatg tcagtatctc caggtaaacc cttctcccct cccctatgta
      181 cgtcgtgcat taatggtttg ccccatgcat ataagcatgt acataatatt atatccttac
      241 ataggacata ttaactcaat ctcataattc actgatcttt caacagtaat cgaatgcata
      301 tcacctagtc caataagggc ttaatcacca tgcctcgaga aaccatcaac ccttgctcgt
      361 aatgtccctc ttctcgctcc gggcccatac taacgtgggg gttactatca tgaaactata
      421 cctggcatct ggttcttact tcagggccat aactttattt actccaatcc tactaattct
      481 cgcaaatggg acatctcgat ggactaatga ctaatcagcc catgatcaca cataactgtg
      541 gtgtcatgca tctggtatct tttaattttt ggggggggaa tctgctatca ctcacctacg
      601 accgcaacgg cactaactct aacttatctt ctgctctcag ggaatatgcc cgtcgcggcc
      661 ctaacgcagt caaataactt gtagctggac ttattcatta tcatttatca actcacgcat
      721 aaaatcaagg tg
//
LOCUS       BAR_15                   732 bp    DNA     linear   MAM 08-FEB-2018
DEFINITION  Canis lupus familiaris isolate BAR_15 tRNA-Pro and control region
            I, partial sequence; mitochondrial.
ACCESSION   BAR_15
VERSION
KEYWORDS    .
SOURCE      mitochondrion Canis lupus familiaris (dog)
  ORGANISM  Canis lupus familiaris
            Eukaryota; Metazoa; Chordata; Craniata; Vertebrata; Euteleostomi;
            Mammalia; Eutheria; Laurasiatheria; Carnivora; Caniformia; Canidae;
            Canis.
REFERENCE   1  (bases 1 to 732)
  AUTHORS   Marinov,M., Hristov,P. and Radoslavov,G.
  TITLE     Mitochondrial diversity of native Bulgarian dog
  JOURNAL   Unpublished
REFERENCE   2  (bases 1 to 732)
  AUTHORS   Marinov,M., Hristov,P. and Radoslavov,G.
  TITLE     Direct Submission
  JOURNAL   Submitted (08-FEB-2018) Animal diversity resources, Institute of
            Biodiversity and Ecosystem Research - BAS, 'Akad. G. Bonchev' str.,
            bl 25, Sofia, Sofia 1113, Bulgaria
COMMENT     Bankit Comment: TOTAL # OF SEQS:130.
            Bankit Comment: TOTAL # OF SETS:1.
            
            ##Assembly-Data-START##
            Sequencing Technology :: Sanger dideoxy sequencing
            ##Assembly-Data-END##
FEATURES             Location/Qualifiers
     source          1..732
                     /organism="Canis lupus familiaris"
                     /organelle="mitochondrion"
                     /mol_type="genomic DNA"
                     /sub_species="familiaris"
                     /db_xref="taxon:9615"
                     /country="Bulgaria"
                     /breed="Bulgarian Hound dog: Barak"
     gene            <1..97
                     /gene="tRNA-Pro"
     precursor_RNA   <1..97
                     /gene="tRNA-Pro"
                     /product="tRNA-Pro"
     D-loop          98..>732
                     /note="control region"
BASE COUNT      204 a    197 c    117 g    214 t
ORIGIN      
        1 aaaaatggag agtaaccgcc ctccctaaga ctcaaggaag aagctcttgc tccaccatca
       61 gcacccaaag ctgaaattct tcttaaacta ttccctgaca cccctacatt catatattga
      121 atcaccccta ctgtgctatg tcagtatctc caggtaaacc cttcttccct cccctatgta
      181 cgtcgtgcat taatggtttg ccccatgcat ataagcatgt acataatatt atattcttac
      241 ataggacata tcaactcaat ctcataattc attgatctgt cagcagtaat caaatgcata
      301 tcacttagtc caataagggc ttaatcacca tgcctcgaga aaccatcaac ccttgctcgt
      361 aatgtccctc ttctcgctcc gggcccatac taacgtgggg gttactatca tgaaactata
      421 cctggcatct ggttcttacc tcagggccat aactctattt actccaatcc tactaattct
      481 cgcaaatggg acatctcgat ggactaatga ctaatcagcc catgatcaca cataactgtg
      541 gtgtcatgca tttggtatct tttaattttt agggggggaa tctgctatca ctcatctacg
      601 accgcaacgg cactaactct aacttatctt ctgctctcag gggatatgcc cgtcgcggcc
      661 ctaatgcagt caaataactt gtagctggac ttattcatta tcatttatca actcacgcat
      721 aagatcaagg tg
//
LOCUS       BAR_16                   731 bp    DNA     linear   MAM 08-FEB-2018
DEFINITION  Canis lupus familiaris isolate BAR_16 tRNA-Pro and control region
            I, partial sequence; mitochondrial.
ACCESSION   BAR_16
VERSION
KEYWORDS    .
SOURCE      mitochondrion Canis lupus familiaris (dog)
  ORGANISM  Canis lupus familiaris
            Eukaryota; Metazoa; Chordata; Craniata; Vertebrata; Euteleostomi;
            Mammalia; Eutheria; Laurasiatheria; Carnivora; Caniformia; Canidae;
            Canis.
REFERENCE   1  (bases 1 to 731)
  AUTHORS   Marinov,M., Hristov,P. and Radoslavov,G.
  TITLE     Mitochondrial diversity of native Bulgarian dog
  JOURNAL   Unpublished
REFERENCE   2  (bases 1 to 731)
  AUTHORS   Marinov,M., Hristov,P. and Radoslavov,G.
  TITLE     Direct Submission
  JOURNAL   Submitted (08-FEB-2018) Animal diversity resources, Institute of
            Biodiversity and Ecosystem Research - BAS, 'Akad. G. Bonchev' str.,
            bl 25, Sofia, Sofia 1113, Bulgaria
COMMENT     Bankit Comment: TOTAL # OF SEQS:130.
            Bankit Comment: TOTAL # OF SETS:1.
            
            ##Assembly-Data-START##
            Sequencing Technology :: Sanger dideoxy sequencing
            ##Assembly-Data-END##
FEATURES             Location/Qualifiers
     source          1..731
                     /organism="Canis lupus familiaris"
                     /organelle="mitochondrion"
                     /mol_type="genomic DNA"
                     /sub_species="familiaris"
                     /db_xref="taxon:9615"
                     /country="Bulgaria"
                     /breed="Bulgarian Hound dog: Barak"
     gene            <1..97
                     /gene="tRNA-Pro"
     precursor_RNA   <1..97
                     /gene="tRNA-Pro"
                     /product="tRNA-Pro"
     D-loop          98..>731
                     /note="control region"
BASE COUNT      206 a    199 c    114 g    212 t
ORIGIN      
        1 aaaaatggag aataaccgcc ctccctaaga ctcaaggaag aggctcttgc tccaccatca
       61 gcacccaaag ctgaaattct tcttaaacta ttccctgaca cccctacatt catatattga
      121 atcaccccta ctgtgctatg tcagtatttc caggtaaacc cttcttccct cccctatgta
      181 cgtcgtgcat taatggcttg ccccatgcat ataagcatgt acataatatt atatccttac
      241 ataggacata ctaactcaat ctcataattc actgatctgt caacagtaac cgaatgcata
      301 tcacttagtc caataagggc ttaatcacca tgcctcaaga aaccatcaac ccttgctcgt
      361 aatgtccctc ttctcgctcc gggcccatac taacgtgggg gttactatca tgaaactata
      421 cctggcatct ggttcttacc tcagggccat aactttattt actccaatcc tactaattct
      481 cgcaaatggg acatctcgat ggactaatga ctaatcagcc catgatcaca cataactgtg
      541 gtgtcatgca tttggtatct tttaattttt aggggggaat ctgctatcac tcatctacga
      601 ccgcaacggc actaactcta acttatcttc tgctctcagg ggatatgccc gtcgcggccc
      661 taatgcagtc aaataacttg tagctggact tattcattat catttatcaa ctcacgcata
      721 aaatcaaggt g
//
LOCUS       BAR_17                   731 bp    DNA     linear   MAM 08-FEB-2018
DEFINITION  Canis lupus familiaris isolate BAR_17 tRNA-Pro and control region
            I, partial sequence; mitochondrial.
ACCESSION   BAR_17
VERSION
KEYWORDS    .
SOURCE      mitochondrion Canis lupus familiaris (dog)
  ORGANISM  Canis lupus familiaris
            Eukaryota; Metazoa; Chordata; Craniata; Vertebrata; Euteleostomi;
            Mammalia; Eutheria; Laurasiatheria; Carnivora; Caniformia; Canidae;
            Canis.
REFERENCE   1  (bases 1 to 731)
  AUTHORS   Marinov,M., Hristov,P. and Radoslavov,G.
  TITLE     Mitochondrial diversity of native Bulgarian dog
  JOURNAL   Unpublished
REFERENCE   2  (bases 1 to 731)
  AUTHORS   Marinov,M., Hristov,P. and Radoslavov,G.
  TITLE     Direct Submission
  JOURNAL   Submitted (08-FEB-2018) Animal diversity resources, Institute of
            Biodiversity and Ecosystem Research - BAS, 'Akad. G. Bonchev' str.,
            bl 25, Sofia, Sofia 1113, Bulgaria
COMMENT     Bankit Comment: TOTAL # OF SEQS:130.
            Bankit Comment: TOTAL # OF SETS:1.
            
            ##Assembly-Data-START##
            Sequencing Technology :: Sanger dideoxy sequencing
            ##Assembly-Data-END##
FEATURES             Location/Qualifiers
     source          1..731
                     /organism="Canis lupus familiaris"
                     /organelle="mitochondrion"
                     /mol_type="genomic DNA"
                     /sub_species="familiaris"
                     /db_xref="taxon:9615"
                     /country="Bulgaria"
                     /breed="Bulgarian Hound dog: Barak"
     gene            <1..97
                     /gene="tRNA-Pro"
     precursor_RNA   <1..97
                     /gene="tRNA-Pro"
                     /product="tRNA-Pro"
     D-loop          98..>731
                     /note="control region"
BASE COUNT      206 a    198 c    114 g    213 t
ORIGIN      
        1 aaaaatggag aataaccgcc ctccctaaga ctcaaggaag aagctcttgc tccaccatca
       61 gcacccaaag ctgaaattct tcttaaacta ttccctgaca cccctacatt catatattga
      121 atcaccccta ctgtgctatg tcagtatttc caggtaaacc cttcttccct cccctatgta
      181 cgtcgtgcat taatggtttg ccccatgcat ataagcatgt acataatatt atatccttac
      241 ataggacata ctaactcaat ctcataattc actgatctgt caacagtaac cgaatgcata
      301 tcacttagtc caataagggc ttaatcacca tgcctcgaga aaccatcaac ccttgctcgt
      361 aatgtccctc ttctcgctcc gggcccatac taacgtgggg gttactatca tgaaactata
      421 cctggcatct ggttcttacc tcagggccat aactttattt actccaatcc tactaattct
      481 cgcaaatggg acatctcgat ggactaatga ctaatcagcc catgatcaca cataactgtg
      541 gtgtcatgca tttggtatct tttaattttt aggggggaat ctgctatcac tcatctacga
      601 ccgcaacggc actaactcta acttatcttc tgctctcagg ggatatgccc gtcgcggccc
      661 taatgcagtc aaataacttg tagctggact tattcattat catttatcaa ctcacgcata
      721 aaatcaaggt g
//
LOCUS       BAR_18                   731 bp    DNA     linear   MAM 08-FEB-2018
DEFINITION  Canis lupus familiaris isolate BAR_18 tRNA-Pro and control region
            I, partial sequence; mitochondrial.
ACCESSION   BAR_18
VERSION
KEYWORDS    .
SOURCE      mitochondrion Canis lupus familiaris (dog)
  ORGANISM  Canis lupus familiaris
            Eukaryota; Metazoa; Chordata; Craniata; Vertebrata; Euteleostomi;
            Mammalia; Eutheria; Laurasiatheria; Carnivora; Caniformia; Canidae;
            Canis.
REFERENCE   1  (bases 1 to 731)
  AUTHORS   Marinov,M., Hristov,P. and Radoslavov,G.
  TITLE     Mitochondrial diversity of native Bulgarian dog
  JOURNAL   Unpublished
REFERENCE   2  (bases 1 to 731)
  AUTHORS   Marinov,M., Hristov,P. and Radoslavov,G.
  TITLE     Direct Submission
  JOURNAL   Submitted (08-FEB-2018) Animal diversity resources, Institute of
            Biodiversity and Ecosystem Research - BAS, 'Akad. G. Bonchev' str.,
            bl 25, Sofia, Sofia 1113, Bulgaria
COMMENT     Bankit Comment: TOTAL # OF SEQS:130.
            Bankit Comment: TOTAL # OF SETS:1.
            
            ##Assembly-Data-START##
            Sequencing Technology :: Sanger dideoxy sequencing
            ##Assembly-Data-END##
FEATURES             Location/Qualifiers
     source          1..731
                     /organism="Canis lupus familiaris"
                     /organelle="mitochondrion"
                     /mol_type="genomic DNA"
                     /sub_species="familiaris"
                     /db_xref="taxon:9615"
                     /country="Bulgaria"
                     /breed="Bulgarian Hound dog: Barak"
     gene            <1..97
                     /gene="tRNA-Pro"
     precursor_RNA   <1..97
                     /gene="tRNA-Pro"
                     /product="tRNA-Pro"
     D-loop          98..>731
                     /note="control region"
BASE COUNT      206 a    198 c    114 g    213 t
ORIGIN      
        1 aaaaatggag aataaccgcc ctccctaaga ctcaaggaag aagctcttgc tccaccatca
       61 gcacccaaag ctgaaattct tcttaaacta ttccctgaca cccctacatt catatattga
      121 atcaccccta ctgtgctatg tcagtatttc caggtaaacc cttcttccct cccctatgta
      181 cgtcgtgcat taatggtttg ccccatgcat ataagcatgt acataatatt atatccttac
      241 ataggacata ctaactcaat ctcataattc actgatctgt caacagtaac cgaatgcata
      301 tcacttagtc caataagggc ttaatcacca tgcctcgaga aaccatcaac ccttgctcgt
      361 aatgtccctc ttctcgctcc gggcccatac taacgtgggg gttactatca tgaaactata
      421 cctggcatct ggttcttacc tcagggccat aactttattt actccaatcc tactaattct
      481 cgcaaatggg acatctcgat ggactaatga ctaatcagcc catgatcaca cataactgtg
      541 gtgtcatgca tttggtatct tttaattttt aggggggaat ctgctatcac tcatctacga
      601 ccgcaacggc actaactcta acttatcttc tgctctcagg ggatatgccc gtcgcggccc
      661 taatgcagtc aaataacttg tagctggact tattcattat catttatcaa ctcacgcata
      721 aaatcaaggt g
//
LOCUS       BAR_19                   732 bp    DNA     linear   MAM 08-FEB-2018
DEFINITION  Canis lupus familiaris isolate BAR_19 tRNA-Pro and control region
            I, partial sequence; mitochondrial.
ACCESSION   BAR_19
VERSION
KEYWORDS    .
SOURCE      mitochondrion Canis lupus familiaris (dog)
  ORGANISM  Canis lupus familiaris
            Eukaryota; Metazoa; Chordata; Craniata; Vertebrata; Euteleostomi;
            Mammalia; Eutheria; Laurasiatheria; Carnivora; Caniformia; Canidae;
            Canis.
REFERENCE   1  (bases 1 to 732)
  AUTHORS   Marinov,M., Hristov,P. and Radoslavov,G.
  TITLE     Mitochondrial diversity of native Bulgarian dog
  JOURNAL   Unpublished
REFERENCE   2  (bases 1 to 732)
  AUTHORS   Marinov,M., Hristov,P. and Radoslavov,G.
  TITLE     Direct Submission
  JOURNAL   Submitted (08-FEB-2018) Animal diversity resources, Institute of
            Biodiversity and Ecosystem Research - BAS, 'Akad. G. Bonchev' str.,
            bl 25, Sofia, Sofia 1113, Bulgaria
COMMENT     Bankit Comment: TOTAL # OF SEQS:130.
            Bankit Comment: TOTAL # OF SETS:1.
            
            ##Assembly-Data-START##
            Sequencing Technology :: Sanger dideoxy sequencing
            ##Assembly-Data-END##
FEATURES             Location/Qualifiers
     source          1..732
                     /organism="Canis lupus familiaris"
                     /organelle="mitochondrion"
                     /mol_type="genomic DNA"
                     /sub_species="familiaris"
                     /db_xref="taxon:9615"
                     /country="Bulgaria"
                     /breed="Bulgarian Hound dog: Barak"
     gene            <1..97
                     /gene="tRNA-Pro"
     precursor_RNA   <1..97
                     /gene="tRNA-Pro"
                     /product="tRNA-Pro"
     D-loop          98..>732
                     /note="control region"
BASE COUNT      203 a    199 c    117 g    213 t
ORIGIN      
        1 aaaaatggag agtaaccgcc ctccctaaga ctcaaggaag aggctcttgc tccaccatca
       61 gcacccaaag ctgagattct tcttaaacta ttccctgaca cccctacatt catatattga
      121 atcaccccta ctgtgctatg tcagtatctc caggtaaacc cttctcccct cccctatgta
      181 cgtcgtgcat taatggtttg ccccatgcat ataagcatgt acataatatt atatccttac
      241 ataggacata ttaactcaat ctcataattc actgatcttt caacagtaat cggatgcata
      301 tcacttagtc caataagggc ttaatcacca tgcctcgaga aaccatcaac ccttgctcgt
      361 aatgtccctc ttctcgctcc gggcccatac taacgtgggg gttactatca tgaaactata
      421 cctggcatct ggttcttact tcagggccat aactttattt actccaatcc tactaattct
      481 cgcaaatggg acatctcgat ggactaatga ctaatcagcc catgatcaca cataactgtg
      541 gtgtcatgca tctggtatct tttaattttt agggggggaa tctgctatca ctcacctacg
      601 accgcaacgg cactaactct aacttatctt ctgctctcag ggaatatgcc cgtcgcggcc
      661 ctaatgcagt caaataactt gtagctggac ttattcatta tcatttatca actcacgcat
      721 aaaatcaagg tg
//
LOCUS       BAR_2                    732 bp    DNA     linear   MAM 08-FEB-2018
DEFINITION  Canis lupus familiaris isolate BAR_2 tRNA-Pro and control region I,
            partial sequence; mitochondrial.
ACCESSION   BAR_2
VERSION
KEYWORDS    .
SOURCE      mitochondrion Canis lupus familiaris (dog)
  ORGANISM  Canis lupus familiaris
            Eukaryota; Metazoa; Chordata; Craniata; Vertebrata; Euteleostomi;
            Mammalia; Eutheria; Laurasiatheria; Carnivora; Caniformia; Canidae;
            Canis.
REFERENCE   1  (bases 1 to 732)
  AUTHORS   Marinov,M., Hristov,P. and Radoslavov,G.
  TITLE     Mitochondrial diversity of native Bulgarian dog
  JOURNAL   Unpublished
REFERENCE   2  (bases 1 to 732)
  AUTHORS   Marinov,M., Hristov,P. and Radoslavov,G.
  TITLE     Direct Submission
  JOURNAL   Submitted (08-FEB-2018) Animal diversity resources, Institute of
            Biodiversity and Ecosystem Research - BAS, 'Akad. G. Bonchev' str.,
            bl 25, Sofia, Sofia 1113, Bulgaria
COMMENT     Bankit Comment: TOTAL # OF SEQS:130.
            Bankit Comment: TOTAL # OF SETS:1.
            
            ##Assembly-Data-START##
            Sequencing Technology :: Sanger dideoxy sequencing
            ##Assembly-Data-END##
FEATURES             Location/Qualifiers
     source          1..732
                     /organism="Canis lupus familiaris"
                     /organelle="mitochondrion"
                     /mol_type="genomic DNA"
                     /sub_species="familiaris"
                     /db_xref="taxon:9615"
                     /country="Bulgaria"
                     /breed="Bulgarian Hound dog: Barak"
     gene            <1..97
                     /gene="tRNA-Pro"
     precursor_RNA   <1..97
                     /gene="tRNA-Pro"
                     /product="tRNA-Pro"
     D-loop          98..>732
                     /note="control region"
BASE COUNT      204 a    199 c    116 g    213 t
ORIGIN      
        1 aaaaatggag agtaaccgcc ctccctaaga ctcaaggaag aagctcttgc tccaccatca
       61 gcacccaaag ctgagattct tcttaaacta ttccctgaca cccctacatt catatattga
      121 atcaccccta ctgtgctatg tcagtatctc caggtaaacc cttctcccct cccctatgta
      181 cgtcgtgcat taatggtttg ccccatgcat ataagcatgt acataatatt atatccttac
      241 ataggacata ttaactcaat ctcataattc actgatcttt caacagtaat cggatgcata
      301 tcacttagtc caataagggc ttaatcacca tgcctcgaga aaccatcaac ccttgctcgt
      361 aatgtccctc ttctcgctcc gggcccatac taacgtgggg gttactatca tgaaactata
      421 cctggcatct ggttcttact tcagggccat aactttattt actccaatcc tactaattct
      481 cgcaaatggg acatctcgat ggactaatga ctaatcagcc catgatcaca cataactgtg
      541 gtgtcatgca tctggtatct tttaattttt agggggggaa tctgctatca ctcacctacg
      601 accgcaacgg cactaactct aacttatctt ctgctctcag ggaatatgcc cgtcgcggcc
      661 ctaatgcagt caaataactt gtagctggac ttattcatta tcatttatca actcacgcat
      721 aaaatcaagg tg
//
LOCUS       BAR_20                   732 bp    DNA     linear   MAM 08-FEB-2018
DEFINITION  Canis lupus familiaris isolate BAR_20 tRNA-Pro and control region
            I, partial sequence; mitochondrial.
ACCESSION   BAR_20
VERSION
KEYWORDS    .
SOURCE      mitochondrion Canis lupus familiaris (dog)
  ORGANISM  Canis lupus familiaris
            Eukaryota; Metazoa; Chordata; Craniata; Vertebrata; Euteleostomi;
            Mammalia; Eutheria; Laurasiatheria; Carnivora; Caniformia; Canidae;
            Canis.
REFERENCE   1  (bases 1 to 732)
  AUTHORS   Marinov,M., Hristov,P. and Radoslavov,G.
  TITLE     Mitochondrial diversity of native Bulgarian dog
  JOURNAL   Unpublished
REFERENCE   2  (bases 1 to 732)
  AUTHORS   Marinov,M., Hristov,P. and Radoslavov,G.
  TITLE     Direct Submission
  JOURNAL   Submitted (08-FEB-2018) Animal diversity resources, Institute of
            Biodiversity and Ecosystem Research - BAS, 'Akad. G. Bonchev' str.,
            bl 25, Sofia, Sofia 1113, Bulgaria
COMMENT     Bankit Comment: TOTAL # OF SEQS:130.
            Bankit Comment: TOTAL # OF SETS:1.
            
            ##Assembly-Data-START##
            Sequencing Technology :: Sanger dideoxy sequencing
            ##Assembly-Data-END##
FEATURES             Location/Qualifiers
     source          1..732
                     /organism="Canis lupus familiaris"
                     /organelle="mitochondrion"
                     /mol_type="genomic DNA"
                     /sub_species="familiaris"
                     /db_xref="taxon:9615"
                     /country="Bulgaria"
                     /breed="Bulgarian Hound dog: Barak"
     gene            <1..97
                     /gene="tRNA-Pro"
     precursor_RNA   <1..97
                     /gene="tRNA-Pro"
                     /product="tRNA-Pro"
     D-loop          98..>732
                     /note="control region"
BASE COUNT      205 a    199 c    115 g    213 t
ORIGIN      
        1 aaaaatggag agtaaccgcc ctccctaaga ctcaaggaag aagctcttgc tccaccatca
       61 gcacccaaag ctgagattct tcttaaacta ttccctgaca cccctacatt catatattga
      121 atcaccccta ctgtgctatg tcagtatctc caggtaaacc cttctcccct cccctatgta
      181 cgtcgtgcat taatggtttg ccccatgcat ataagcatgt acataatatt atatccttac
      241 ataggacata ttaactcaat ctcataattc actgatcttt caacagtaat cgaatgcata
      301 tcacttagtc caataagggc ttaatcacca tgcctcgaga aaccatcaac ccttgctcgt
      361 aatgtccctc ttctcgctcc gggcccatac taacgtgggg gttactatca tgaaactata
      421 cctggcatct ggttcttact tcagggccat aactttattt actccaatcc tactaattct
      481 cgcaaatggg acatctcgat ggactaatga ctaatcagcc catgatcaca cataactgtg
      541 gtgtcatgca tctggtatct tttaattttt agggggggaa tctgctatca ctcacctacg
      601 accgcaacgg cactaactct aacttatctt ctgctctcag ggaatatgcc cgtcgcggcc
      661 ctaatgcagt caaataactt gtagctggac ttattcatta tcatttatca actcacgcat
      721 aaaatcaagg tg
//
LOCUS       BAR_21                   732 bp    DNA     linear   MAM 08-FEB-2018
DEFINITION  Canis lupus familiaris isolate BAR_21 tRNA-Pro and control region
            I, partial sequence; mitochondrial.
ACCESSION   BAR_21
VERSION
KEYWORDS    .
SOURCE      mitochondrion Canis lupus familiaris (dog)
  ORGANISM  Canis lupus familiaris
            Eukaryota; Metazoa; Chordata; Craniata; Vertebrata; Euteleostomi;
            Mammalia; Eutheria; Laurasiatheria; Carnivora; Caniformia; Canidae;
            Canis.
REFERENCE   1  (bases 1 to 732)
  AUTHORS   Marinov,M., Hristov,P. and Radoslavov,G.
  TITLE     Mitochondrial diversity of native Bulgarian dog
  JOURNAL   Unpublished
REFERENCE   2  (bases 1 to 732)
  AUTHORS   Marinov,M., Hristov,P. and Radoslavov,G.
  TITLE     Direct Submission
  JOURNAL   Submitted (08-FEB-2018) Animal diversity resources, Institute of
            Biodiversity and Ecosystem Research - BAS, 'Akad. G. Bonchev' str.,
            bl 25, Sofia, Sofia 1113, Bulgaria
COMMENT     Bankit Comment: TOTAL # OF SEQS:130.
            Bankit Comment: TOTAL # OF SETS:1.
            
            ##Assembly-Data-START##
            Sequencing Technology :: Sanger dideoxy sequencing
            ##Assembly-Data-END##
FEATURES             Location/Qualifiers
     source          1..732
                     /organism="Canis lupus familiaris"
                     /organelle="mitochondrion"
                     /mol_type="genomic DNA"
                     /sub_species="familiaris"
                     /db_xref="taxon:9615"
                     /country="Bulgaria"
                     /breed="Bulgarian Hound dog: Barak"
     gene            <1..97
                     /gene="tRNA-Pro"
     precursor_RNA   <1..97
                     /gene="tRNA-Pro"
                     /product="tRNA-Pro"
     D-loop          98..>732
                     /note="control region"
BASE COUNT      205 a    200 c    115 g    212 t
ORIGIN      
        1 aaaaatggag agtaaccgcc ctccctaaga ctcaaggaag aagctcttgc tccaccatca
       61 gcacccaaag ctgagattct tcttaaacta ttccctgaca cccctacatt catatattga
      121 atcaccccta ctgtgctatg tcagtatctc caggtaaacc cttctcccct cccctatgta
      181 cgtcgtgcat taatggtttg ccccatgcat ataagcatgt acataatatt atatccttac
      241 ataggacata ttaactcaat ctcacaattc actgatcttt caacagtaat cgaatgcata
      301 tcacttagtc caataagggc ttaatcacca tgcctcgaga aaccatcaac ccttgctcgt
      361 aatgtccctc ttctcgctcc gggcccatac taacgtgggg gttactatca tgaaactata
      421 cctggcatct ggttcttact tcagggccat aactttattt actccaatcc tactaattct
      481 cgcaaatggg acatctcgat ggactaatga ctaatcagcc catgatcaca cataactgtg
      541 gtgtcatgca tctggtatct tttaattttt agggggggaa tctgctatca ctcacctacg
      601 accgcaacgg cactaactct aacttatctt ctgctctcag ggaatatgcc cgtcgcggcc
      661 ctaatgcagt caaataactt gtagctggac ttattcatta tcatttatca actcacgcat
      721 aaaatcaagg tg
//
LOCUS       BAR_22                   732 bp    DNA     linear   MAM 08-FEB-2018
DEFINITION  Canis lupus familiaris isolate BAR_22 tRNA-Pro and control region
            I, partial sequence; mitochondrial.
ACCESSION   BAR_22
VERSION
KEYWORDS    .
SOURCE      mitochondrion Canis lupus familiaris (dog)
  ORGANISM  Canis lupus familiaris
            Eukaryota; Metazoa; Chordata; Craniata; Vertebrata; Euteleostomi;
            Mammalia; Eutheria; Laurasiatheria; Carnivora; Caniformia; Canidae;
            Canis.
REFERENCE   1  (bases 1 to 732)
  AUTHORS   Marinov,M., Hristov,P. and Radoslavov,G.
  TITLE     Mitochondrial diversity of native Bulgarian dog
  JOURNAL   Unpublished
REFERENCE   2  (bases 1 to 732)
  AUTHORS   Marinov,M., Hristov,P. and Radoslavov,G.
  TITLE     Direct Submission
  JOURNAL   Submitted (08-FEB-2018) Animal diversity resources, Institute of
            Biodiversity and Ecosystem Research - BAS, 'Akad. G. Bonchev' str.,
            bl 25, Sofia, Sofia 1113, Bulgaria
COMMENT     Bankit Comment: TOTAL # OF SEQS:130.
            Bankit Comment: TOTAL # OF SETS:1.
            
            ##Assembly-Data-START##
            Sequencing Technology :: Sanger dideoxy sequencing
            ##Assembly-Data-END##
FEATURES             Location/Qualifiers
     source          1..732
                     /organism="Canis lupus familiaris"
                     /organelle="mitochondrion"
                     /mol_type="genomic DNA"
                     /sub_species="familiaris"
                     /db_xref="taxon:9615"
                     /country="Bulgaria"
                     /breed="Bulgarian Hound dog: Barak"
     gene            <1..97
                     /gene="tRNA-Pro"
     precursor_RNA   <1..97
                     /gene="tRNA-Pro"
                     /product="tRNA-Pro"
BASE COUNT      205 a    200 c    115 g    212 t
ORIGIN      
        1 aaaaatggag agtaaccgcc ctccctaaga ctcaaggaag aagctcttgc tccaccatca
       61 gcacccaaag ctgagattct tcttaaacta ttccctgaca cccctacatt catatattga
      121 atcaccccta ctgtgctatg tcagtatctc caggtaaacc cttctcccct cccctatgta
      181 cgtcgtgcat taatggtttg ccccatgcat ataagcatgt acataatatt atatccttac
      241 ataggacata ttaactcaat ctcacaattc actgatcttt caacagtaat cgaatgcata
      301 tcacttagtc caataagggc ttaatcacca tgcctcgaga aaccatcaac ccttgctcgt
      361 aatgtccctc ttctcgctcc gggcccatac taacgtgggg gttactatca tgaaactata
      421 cctggcatct ggttcttact tcagggccat aactttattt actccaatcc tactaattct
      481 cgcaaatggg acatctcgat ggactaatga ctaatcagcc catgatcaca cataactgtg
      541 gtgtcatgca tctggtatct tttaattttt agggggggaa tctgctatca ctcacctacg
      601 accgcaacgg cactaactct aacttatctt ctgctctcag ggaatatgcc cgtcgcggcc
      661 ctaatgcagt caaataactt gtagctggac ttattcatta tcatttatca actcacgcat
      721 aaaatcaagg tg
//
LOCUS       BAR_23                   731 bp    DNA     linear   MAM 08-FEB-2018
DEFINITION  Canis lupus familiaris isolate BAR_23 tRNA-Pro and control region
            I, partial sequence; mitochondrial.
ACCESSION   BAR_23
VERSION
KEYWORDS    .
SOURCE      mitochondrion Canis lupus familiaris (dog)
  ORGANISM  Canis lupus familiaris
            Eukaryota; Metazoa; Chordata; Craniata; Vertebrata; Euteleostomi;
            Mammalia; Eutheria; Laurasiatheria; Carnivora; Caniformia; Canidae;
            Canis.
REFERENCE   1  (bases 1 to 731)
  AUTHORS   Marinov,M., Hristov,P. and Radoslavov,G.
  TITLE     Mitochondrial diversity of native Bulgarian dog
  JOURNAL   Unpublished
REFERENCE   2  (bases 1 to 731)
  AUTHORS   Marinov,M., Hristov,P. and Radoslavov,G.
  TITLE     Direct Submission
  JOURNAL   Submitted (08-FEB-2018) Animal diversity resources, Institute of
            Biodiversity and Ecosystem Research - BAS, 'Akad. G. Bonchev' str.,
            bl 25, Sofia, Sofia 1113, Bulgaria
COMMENT     Bankit Comment: TOTAL # OF SEQS:130.
            Bankit Comment: TOTAL # OF SETS:1.
            
            ##Assembly-Data-START##
            Sequencing Technology :: Sanger dideoxy sequencing
            ##Assembly-Data-END##
FEATURES             Location/Qualifiers
     source          1..731
                     /organism="Canis lupus familiaris"
                     /organelle="mitochondrion"
                     /mol_type="genomic DNA"
                     /sub_species="familiaris"
                     /db_xref="taxon:9615"
                     /country="Bulgaria"
                     /breed="Bulgarian Hound dog: Barak"
     gene            <1..97
                     /gene="tRNA-Pro"
     precursor_RNA   <1..97
                     /gene="tRNA-Pro"
                     /product="tRNA-Pro"
     D-loop          98..>731
                     /note="control region"
BASE COUNT      206 a    198 c    114 g    213 t
ORIGIN      
        1 aaaaatggag aataaccgcc ctccctaaga ctcaaggaag aagctcttgc tccaccatca
       61 gcacccaaag ctgaaattct tcttaaacta ttccctgaca cccctacatt catatattga
      121 atcaccccta ctgtgctatg tcagtatttc caggtaaacc cttcttccct cccctatgta
      181 cgtcgtgcat taatggtttg ccccatgcat ataagcatgt acataatatt atatccttac
      241 ataggacata ctaactcaat ctcataattc actgatctgt caacagtaac cgaatgcata
      301 tcacttagtc caataagggc ttaatcacca tgcctcgaga aaccatcaac ccttgctcgt
      361 aatgtccctc ttctcgctcc gggcccatac taacgtgggg gttactatca tgaaactata
      421 cctggcatct ggttcttacc tcagggccat aactttattt actccaatcc tactaattct
      481 cgcaaatggg acatctcgat ggactaatga ctaatcagcc catgatcaca cataactgtg
      541 gtgtcatgca tttggtatct tttaattttt aggggggaat ctgctatcac tcatctacga
      601 ccgcaacggc actaactcta acttatcttc tgctctcagg ggatatgccc gtcgcggccc
      661 taatgcagtc aaataacttg tagctggact tattcattat catttatcaa ctcacgcata
      721 aaatcaaggt g
//
LOCUS       BAR_24                   732 bp    DNA     linear   MAM 08-FEB-2018
DEFINITION  Canis lupus familiaris isolate BAR_24 tRNA-Pro and control region
            I, partial sequence; mitochondrial.
ACCESSION   BAR_24
VERSION
KEYWORDS    .
SOURCE      mitochondrion Canis lupus familiaris (dog)
  ORGANISM  Canis lupus familiaris
            Eukaryota; Metazoa; Chordata; Craniata; Vertebrata; Euteleostomi;
            Mammalia; Eutheria; Laurasiatheria; Carnivora; Caniformia; Canidae;
            Canis.
REFERENCE   1  (bases 1 to 732)
  AUTHORS   Marinov,M., Hristov,P. and Radoslavov,G.
  TITLE     Mitochondrial diversity of native Bulgarian dog
  JOURNAL   Unpublished
REFERENCE   2  (bases 1 to 732)
  AUTHORS   Marinov,M., Hristov,P. and Radoslavov,G.
  TITLE     Direct Submission
  JOURNAL   Submitted (08-FEB-2018) Animal diversity resources, Institute of
            Biodiversity and Ecosystem Research - BAS, 'Akad. G. Bonchev' str.,
            bl 25, Sofia, Sofia 1113, Bulgaria
COMMENT     Bankit Comment: TOTAL # OF SEQS:130.
            Bankit Comment: TOTAL # OF SETS:1.
            
            ##Assembly-Data-START##
            Sequencing Technology :: Sanger dideoxy sequencing
            ##Assembly-Data-END##
FEATURES             Location/Qualifiers
     source          1..732
                     /organism="Canis lupus familiaris"
                     /organelle="mitochondrion"
                     /mol_type="genomic DNA"
                     /sub_species="familiaris"
                     /db_xref="taxon:9615"
                     /country="Bulgaria"
                     /breed="Bulgarian Hound dog: Barak"
     gene            <1..97
                     /gene="tRNA-Pro"
     precursor_RNA   <1..97
                     /gene="tRNA-Pro"
                     /product="tRNA-Pro"
     D-loop          98..>732
                     /note="control region"
BASE COUNT      205 a    199 c    116 g    212 t
ORIGIN      
        1 aaaaatggag agtaaccgcc ctccctaaga ctcaaggaag aagctcttgc tccaccatca
       61 gcacccaaag ctgagattct tcttaaacta ttccctgaca cccctacatt catatattga
      121 atcaccccta ctgtgctatg tcagtatctc caggtaaacc cttctcccct cccctatgta
      181 cgtcgtgcat taatggtttg ccccatgcat ataagcatgt acataatatt atatccttac
      241 ataggacata ttaactcaac ctcatagttc actgatctat caacagtaat cgaatgcata
      301 tcacttagtc caataagggc ttaatcacca tgcctcgaga aaccatcaac ccttgctcgt
      361 aatgtccctc ttctcgctcc gggcccatac taacgtgggg gttactatca tgaaactata
      421 cctggcatct ggttcttact tcagggccat aactttattt actccaatcc tactaattct
      481 cgcaaatggg acatctcgat ggactaatga ctaatcagcc catgatcaca cataactgtg
      541 gtgtcatgca tctggtatct tttaattttt agggggggaa tctgctatca ctcatctacg
      601 accgcaacgg cactaactct aacttatctt ctgctctcag ggaatatgcc cgtcgcggcc
      661 ctaatgcagt caaataactt gtagctggac ttattcatta tcatttatca actcacgcat
      721 aaaatcaagg tg
//
LOCUS       BAR_25                   732 bp    DNA     linear   MAM 08-FEB-2018
DEFINITION  Canis lupus familiaris isolate BAR_25 tRNA-Pro and control region
            I, partial sequence; mitochondrial.
ACCESSION   BAR_25
VERSION
KEYWORDS    .
SOURCE      mitochondrion Canis lupus familiaris (dog)
  ORGANISM  Canis lupus familiaris
            Eukaryota; Metazoa; Chordata; Craniata; Vertebrata; Euteleostomi;
            Mammalia; Eutheria; Laurasiatheria; Carnivora; Caniformia; Canidae;
            Canis.
REFERENCE   1  (bases 1 to 732)
  AUTHORS   Marinov,M., Hristov,P. and Radoslavov,G.
  TITLE     Mitochondrial diversity of native Bulgarian dog
  JOURNAL   Unpublished
REFERENCE   2  (bases 1 to 732)
  AUTHORS   Marinov,M., Hristov,P. and Radoslavov,G.
  TITLE     Direct Submission
  JOURNAL   Submitted (08-FEB-2018) Animal diversity resources, Institute of
            Biodiversity and Ecosystem Research - BAS, 'Akad. G. Bonchev' str.,
            bl 25, Sofia, Sofia 1113, Bulgaria
COMMENT     Bankit Comment: TOTAL # OF SEQS:130.
            Bankit Comment: TOTAL # OF SETS:1.
            
            ##Assembly-Data-START##
            Sequencing Technology :: Sanger dideoxy sequencing
            ##Assembly-Data-END##
FEATURES             Location/Qualifiers
     source          1..732
                     /organism="Canis lupus familiaris"
                     /organelle="mitochondrion"
                     /mol_type="genomic DNA"
                     /sub_species="familiaris"
                     /db_xref="taxon:9615"
                     /country="Bulgaria"
                     /breed="Bulgarian Hound dog: Barak"
     gene            <1..97
                     /gene="tRNA-Pro"
     precursor_RNA   <1..97
                     /gene="tRNA-Pro"
                     /product="tRNA-Pro"
     D-loop          98..>732
                     /note="control region"
BASE COUNT      204 a    197 c    117 g    214 t
ORIGIN      
        1 aaaaatggag agtaaccgcc ctccctaaga ctcaaggaag aagctcttgc tccaccatca
       61 gcacccaaag ctgaaattct tcttaaacta ttccctgaca cccctacatt catatattga
      121 atcaccccta ctgtgctatg tcagtatctc caggtaaacc cttcttccct cccctatgta
      181 cgtcgtgcat taatggtttg ccccatgcat ataagcatgt acataatatt atattcttac
      241 ataggacata tcaactcaat ctcataattc attgatctgt cagcagtaat caaatgcata
      301 tcacttagtc caataagggc ttaatcacca tgcctcgaga aaccatcaac ccttgctcgt
      361 aatgtccctc ttctcgctcc gggcccatac taacgtgggg gttactatca tgaaactata
      421 cctggcatct ggttcttacc tcagggccat aactctattt actccaatcc tactaattct
      481 cgcaaatggg acatctcgat ggactaatga ctaatcagcc catgatcaca cataactgtg
      541 gtgtcatgca tttggtatct tttaattttt agggggggaa tctgctatca ctcatctacg
      601 accgcaacgg cactaactct aacttatctt ctgctctcag gggatatgcc cgtcgcggcc
      661 ctaatgcagt caaataactt gtagctggac ttattcatta tcatttatca actcacgcat
      721 aagatcaagg tg
//
LOCUS       BAR_26                   732 bp    DNA     linear   MAM 08-FEB-2018
DEFINITION  Canis lupus familiaris isolate BAR_26 tRNA-Pro and control region
            I, partial sequence; mitochondrial.
ACCESSION   BAR_26
VERSION
KEYWORDS    .
SOURCE      mitochondrion Canis lupus familiaris (dog)
  ORGANISM  Canis lupus familiaris
            Eukaryota; Metazoa; Chordata; Craniata; Vertebrata; Euteleostomi;
            Mammalia; Eutheria; Laurasiatheria; Carnivora; Caniformia; Canidae;
            Canis.
REFERENCE   1  (bases 1 to 732)
  AUTHORS   Marinov,M., Hristov,P. and Radoslavov,G.
  TITLE     Mitochondrial diversity of native Bulgarian dog
  JOURNAL   Unpublished
REFERENCE   2  (bases 1 to 732)
  AUTHORS   Marinov,M., Hristov,P. and Radoslavov,G.
  TITLE     Direct Submission
  JOURNAL   Submitted (08-FEB-2018) Animal diversity resources, Institute of
            Biodiversity and Ecosystem Research - BAS, 'Akad. G. Bonchev' str.,
            bl 25, Sofia, Sofia 1113, Bulgaria
COMMENT     Bankit Comment: TOTAL # OF SEQS:130.
            Bankit Comment: TOTAL # OF SETS:1.
            
            ##Assembly-Data-START##
            Sequencing Technology :: Sanger dideoxy sequencing
            ##Assembly-Data-END##
FEATURES             Location/Qualifiers
     source          1..732
                     /organism="Canis lupus familiaris"
                     /organelle="mitochondrion"
                     /mol_type="genomic DNA"
                     /sub_species="familiaris"
                     /db_xref="taxon:9615"
                     /country="Bulgaria"
                     /breed="Bulgarian Hound dog: Barak"
     gene            <1..97
                     /gene="tRNA-Pro"
     precursor_RNA   <1..97
                     /gene="tRNA-Pro"
                     /product="tRNA-Pro"
     D-loop          98..>732
                     /note="control region"
BASE COUNT      205 a    200 c    115 g    212 t
ORIGIN      
        1 aaaaatggag agtaaccgcc ctccctaaga ctcaaggaag aagctcttgc tccaccatca
       61 gcacccaaag ctgagattct tcttaaacta ttccctgaca cccctacatt catatattga
      121 atcaccccta ctgtgctatg tcagtatctc caggtaaacc cttctcccct cccctatgta
      181 cgtcgtgcat taatggtttg ccccatgcat ataagcatgt acataatatt atatccttac
      241 ataggacata ttaactcaat ctcacaattc actgatcttt caacagtaat cgaatgcata
      301 tcacttagtc caataagggc ttaatcacca tgcctcgaga aaccatcaac ccttgctcgt
      361 aatgtccctc ttctcgctcc gggcccatac taacgtgggg gttactatca tgaaactata
      421 cctggcatct ggttcttact tcagggccat aactttattt actccaatcc tactaattct
      481 cgcaaatggg acatctcgat ggactaatga ctaatcagcc catgatcaca cataactgtg
      541 gtgtcatgca tctggtatct tttaattttt agggggggaa tctgctatca ctcacctacg
      601 accgcaacgg cactaactct aacttatctt ctgctctcag ggaatatgcc cgtcgcggcc
      661 ctaatgcagt caaataactt gtagctggac ttattcatta tcatttatca actcacgcat
      721 aaaatcaagg tg
//
LOCUS       BAR_27                   732 bp    DNA     linear   MAM 08-FEB-2018
DEFINITION  Canis lupus familiaris isolate BAR_27 tRNA-Pro and control region
            I, partial sequence; mitochondrial.
ACCESSION   BAR_27
VERSION
KEYWORDS    .
SOURCE      mitochondrion Canis lupus familiaris (dog)
  ORGANISM  Canis lupus familiaris
            Eukaryota; Metazoa; Chordata; Craniata; Vertebrata; Euteleostomi;
            Mammalia; Eutheria; Laurasiatheria; Carnivora; Caniformia; Canidae;
            Canis.
REFERENCE   1  (bases 1 to 732)
  AUTHORS   Marinov,M., Hristov,P. and Radoslavov,G.
  TITLE     Mitochondrial diversity of native Bulgarian dog
  JOURNAL   Unpublished
REFERENCE   2  (bases 1 to 732)
  AUTHORS   Marinov,M., Hristov,P. and Radoslavov,G.
  TITLE     Direct Submission
  JOURNAL   Submitted (08-FEB-2018) Animal diversity resources, Institute of
            Biodiversity and Ecosystem Research - BAS, 'Akad. G. Bonchev' str.,
            bl 25, Sofia, Sofia 1113, Bulgaria
COMMENT     Bankit Comment: TOTAL # OF SEQS:130.
            Bankit Comment: TOTAL # OF SETS:1.
            
            ##Assembly-Data-START##
            Sequencing Technology :: Sanger dideoxy sequencing
            ##Assembly-Data-END##
FEATURES             Location/Qualifiers
     source          1..732
                     /organism="Canis lupus familiaris"
                     /organelle="mitochondrion"
                     /mol_type="genomic DNA"
                     /sub_species="familiaris"
                     /db_xref="taxon:9615"
                     /country="Bulgaria"
                     /breed="Bulgarian Hound dog: Barak"
     gene            <1..97
                     /gene="tRNA-Pro"
     precursor_RNA   <1..97
                     /gene="tRNA-Pro"
                     /product="tRNA-Pro"
     D-loop          98..>732
                     /note="control region"
BASE COUNT      204 a    197 c    117 g    214 t
ORIGIN      
        1 aaaaatggag agtaaccgcc ctccctaaga ctcaaggaag aggctcttgc tccaccatca
       61 gcacccaaag ctaaaattct tcttaaacta ttccctgaca cccctacatt catatattga
      121 atcaccccta ctgtgctatg tcagtatctc caggtaaacc cttcttccct cccctatgta
      181 cgtcgtgcat taatggtttg ccccatgcat ataagcatgt acataatatt atattcttac
      241 ataggacata tcaactcaat ctcataattc attgatctgt cagcagtaat caaatgcata
      301 tcacttagtc caataagggc ttaatcacca tgcctcgaga aaccatcaac ccttgctcgt
      361 aatgtccctc ttctcgctcc gggcccatac taacgtgggg gttactatca tgaaactata
      421 cctggcatct ggttcttacc tcagggccat aactctattt actccaatcc tactaattct
      481 cgcaaatggg acatctcgat ggactaatga ctaatcagcc catgatcaca cataactgtg
      541 gtgtcatgca tttggtatct tttaattttt agggggggaa tctgctatca ctcatctacg
      601 accgcaacgg cactaactct aacttatctt ctgctctcag gggatatgcc cgtcgcggcc
      661 ctaatgcagt caaataactt gtagctggac ttattcatta tcatttatca actcacgcat
      721 aagatcaagg tg
//
LOCUS       BAR_28                   732 bp    DNA     linear   MAM 08-FEB-2018
DEFINITION  Canis lupus familiaris isolate BAR_28 tRNA-Pro and control region
            I, partial sequence; mitochondrial.
ACCESSION   BAR_28
VERSION
KEYWORDS    .
SOURCE      mitochondrion Canis lupus familiaris (dog)
  ORGANISM  Canis lupus familiaris
            Eukaryota; Metazoa; Chordata; Craniata; Vertebrata; Euteleostomi;
            Mammalia; Eutheria; Laurasiatheria; Carnivora; Caniformia; Canidae;
            Canis.
REFERENCE   1  (bases 1 to 732)
  AUTHORS   Marinov,M., Hristov,P. and Radoslavov,G.
  TITLE     Mitochondrial diversity of native Bulgarian dog
  JOURNAL   Unpublished
REFERENCE   2  (bases 1 to 732)
  AUTHORS   Marinov,M., Hristov,P. and Radoslavov,G.
  TITLE     Direct Submission
  JOURNAL   Submitted (08-FEB-2018) Animal diversity resources, Institute of
            Biodiversity and Ecosystem Research - BAS, 'Akad. G. Bonchev' str.,
            bl 25, Sofia, Sofia 1113, Bulgaria
COMMENT     Bankit Comment: TOTAL # OF SEQS:130.
            Bankit Comment: TOTAL # OF SETS:1.
            
            ##Assembly-Data-START##
            Sequencing Technology :: Sanger dideoxy sequencing
            ##Assembly-Data-END##
FEATURES             Location/Qualifiers
     source          1..732
                     /organism="Canis lupus familiaris"
                     /organelle="mitochondrion"
                     /mol_type="genomic DNA"
                     /sub_species="familiaris"
                     /db_xref="taxon:9615"
                     /country="Bulgaria"
                     /breed="Bulgarian Hound dog: Barak"
     gene            <1..97
                     /gene="tRNA-Pro"
     precursor_RNA   <1..97
                     /gene="tRNA-Pro"
                     /product="tRNA-Pro"
     D-loop          98..>732
                     /note="control region"
BASE COUNT      204 a    197 c    117 g    214 t
ORIGIN      
        1 aaaaatggag agtaaccgcc ctccctaaga ctcaaggaag aagctcttgc tccaccatca
       61 gcacccaaag ctgaaattct tcttaaacta ttccctgaca cccctacatt catatattga
      121 atcaccccta ctgtgctatg tcagtatctc caggtaaacc cttcttccct cccctatgta
      181 cgtcgtgcat taatggtttg ccccatgcat ataagcatgt acataatatt atattcttac
      241 ataggacata tcaactcaat ctcataattc attgatctgt cagcagtaat caaatgcata
      301 tcacttagtc caataagggc ttaatcacca tgcctcgaga aaccatcaac ccttgctcgt
      361 aatgtccctc ttctcgctcc gggcccatac taacgtgggg gttactatca tgaaactata
      421 cctggcatct ggttcttacc tcagggccat aactctattt actccaatcc tactaattct
      481 cgcaaatggg acatctcgat ggactaatga ctaatcagcc catgatcaca cataactgtg
      541 gtgtcatgca tttggtatct tttaattttt agggggggaa tctgctatca ctcatctacg
      601 accgcaacgg cactaactct aacttatctt ctgctctcag gggatatgcc cgtcgcggcc
      661 ctaatgcagt caaataactt gtagctggac ttattcatta tcatttatca actcacgcat
      721 aagatcaagg tg
//
LOCUS       BAR_29                   732 bp    DNA     linear   MAM 08-FEB-2018
DEFINITION  Canis lupus familiaris isolate BAR_29 tRNA-Pro and control region
            I, partial sequence; mitochondrial.
ACCESSION   BAR_29
VERSION
KEYWORDS    .
SOURCE      mitochondrion Canis lupus familiaris (dog)
  ORGANISM  Canis lupus familiaris
            Eukaryota; Metazoa; Chordata; Craniata; Vertebrata; Euteleostomi;
            Mammalia; Eutheria; Laurasiatheria; Carnivora; Caniformia; Canidae;
            Canis.
REFERENCE   1  (bases 1 to 732)
  AUTHORS   Marinov,M., Hristov,P. and Radoslavov,G.
  TITLE     Mitochondrial diversity of native Bulgarian dog
  JOURNAL   Unpublished
REFERENCE   2  (bases 1 to 732)
  AUTHORS   Marinov,M., Hristov,P. and Radoslavov,G.
  TITLE     Direct Submission
  JOURNAL   Submitted (08-FEB-2018) Animal diversity resources, Institute of
            Biodiversity and Ecosystem Research - BAS, 'Akad. G. Bonchev' str.,
            bl 25, Sofia, Sofia 1113, Bulgaria
COMMENT     Bankit Comment: TOTAL # OF SEQS:130.
            Bankit Comment: TOTAL # OF SETS:1.
            
            ##Assembly-Data-START##
            Sequencing Technology :: Sanger dideoxy sequencing
            ##Assembly-Data-END##
FEATURES             Location/Qualifiers
     source          1..732
                     /organism="Canis lupus familiaris"
                     /organelle="mitochondrion"
                     /mol_type="genomic DNA"
                     /sub_species="familiaris"
                     /db_xref="taxon:9615"
                     /country="Bulgaria"
                     /breed="Bulgarian Hound dog: Barak"
     gene            <1..97
                     /gene="tRNA-Pro"
     precursor_RNA   <1..97
                     /gene="tRNA-Pro"
                     /product="tRNA-Pro"
     D-loop          98..>732
                     /note="control region"
BASE COUNT      203 a    200 c    116 g    213 t
ORIGIN      
        1 aaaaatggag agtaaccgcc ctccctaaga ctcaaggaag aggctcttgc tccaccatca
       61 gcacccaaag ctgagattct tcttaaacta ttccctgaca cccctacatt catatattga
      121 atcaccccta ctgtgctatg tcagtatctc caggtaaacc cttctcccct cccctatgta
      181 cgtcgtgcat taatggtttg ccccatgcat ataagcatgt acataatatt atatccttac
      241 ataggacata ttaactcaat ctcataattc actgatcttt caacagtaat cggatgcata
      301 tcacttagtc caataagggc ttaatcacca tgcctcgaga aaccatcaac ccttgctcgt
      361 aatgtccctc ttctcgctcc gggcccatac taacgtgggg gttactatca tgaaactata
      421 cctggcatct ggttcttact tcagggccat aactttattt actccaatcc tactaattct
      481 cgcaaatggg acatctcgat ggactaatga ctaatcaccc catgatcaca cataactgtg
      541 gtgtcatgca tctggtatct tttaattttt agggggggaa tctgctatca ctcacctacg
      601 accgcaacgg cactaactct aacttatctt ctgctctcag ggaatatgcc cgtcgcggcc
      661 ctaatgcagt caaataactt gtagctggac ttattcatta tcatttatca actcacgcat
      721 aaaatcaagg tg
//
LOCUS       BAR_3                    732 bp    DNA     linear   MAM 08-FEB-2018
DEFINITION  Canis lupus familiaris isolate BAR_3 tRNA-Pro and control region I,
            partial sequence; mitochondrial.
ACCESSION   BAR_3
VERSION
KEYWORDS    .
SOURCE      mitochondrion Canis lupus familiaris (dog)
  ORGANISM  Canis lupus familiaris
            Eukaryota; Metazoa; Chordata; Craniata; Vertebrata; Euteleostomi;
            Mammalia; Eutheria; Laurasiatheria; Carnivora; Caniformia; Canidae;
            Canis.
REFERENCE   1  (bases 1 to 732)
  AUTHORS   Marinov,M., Hristov,P. and Radoslavov,G.
  TITLE     Mitochondrial diversity of native Bulgarian dog
  JOURNAL   Unpublished
REFERENCE   2  (bases 1 to 732)
  AUTHORS   Marinov,M., Hristov,P. and Radoslavov,G.
  TITLE     Direct Submission
  JOURNAL   Submitted (08-FEB-2018) Animal diversity resources, Institute of
            Biodiversity and Ecosystem Research - BAS, 'Akad. G. Bonchev' str.,
            bl 25, Sofia, Sofia 1113, Bulgaria
COMMENT     Bankit Comment: TOTAL # OF SEQS:130.
            Bankit Comment: TOTAL # OF SETS:1.
            
            ##Assembly-Data-START##
            Sequencing Technology :: Sanger dideoxy sequencing
            ##Assembly-Data-END##
FEATURES             Location/Qualifiers
     source          1..732
                     /organism="Canis lupus familiaris"
                     /organelle="mitochondrion"
                     /mol_type="genomic DNA"
                     /sub_species="familiaris"
                     /db_xref="taxon:9615"
                     /country="Bulgaria"
                     /breed="Bulgarian Hound dog: Barak"
     gene            <1..97
                     /gene="tRNA-Pro"
     precursor_RNA   <1..97
                     /gene="tRNA-Pro"
                     /product="tRNA-Pro"
     D-loop          98..>732
                     /note="control region"
BASE COUNT      205 a    199 c    116 g    212 t
ORIGIN      
        1 aaaaatggag agtaaccgcc ctccctaaga ctcaaggaag aagctcttgc tccaccatca
       61 gcacccaaag ctgagattct tcttaaacta ttccctgaca cccctacatt catatattga
      121 atcaccccta ctgtgctatg tcagtatctc caggtaaacc cttctcccct cccctatgta
      181 cgtcgtgcat taatggtttg ccccatgcat ataagcatgt acataatatt atatccttac
      241 ataggacata ttaactcaac ctcatagttc actgatctat caacagtaat cgaatgcata
      301 tcacttagtc caataagggc ttaatcacca tgcctcgaga aaccatcaac ccttgctcgt
      361 aatgtccctc ttctcgctcc gggcccatac taacgtgggg gttactatca tgaaactata
      421 cctggcatct ggttcttact tcagggccat aactttattt actccaatcc tactaattct
      481 cgcaaatggg acatctcgat ggactaatga ctaatcagcc catgatcaca cataactgtg
      541 gtgtcatgca tctggtatct tttaattttt agggggggaa tctgctatca ctcatctacg
      601 accgcaacgg cactaactct aacttatctt ctgctctcag ggaatatgcc cgtcgcggcc
      661 ctaatgcagt caaataactt gtagctggac ttattcatta tcatttatca actcacgcat
      721 aaaatcaagg tg
//
LOCUS       BAR_30                   732 bp    DNA     linear   MAM 08-FEB-2018
DEFINITION  Canis lupus familiaris isolate BAR_30 tRNA-Pro and control region
            I, partial sequence; mitochondrial.
ACCESSION   BAR_30
VERSION
KEYWORDS    .
SOURCE      mitochondrion Canis lupus familiaris (dog)
  ORGANISM  Canis lupus familiaris
            Eukaryota; Metazoa; Chordata; Craniata; Vertebrata; Euteleostomi;
            Mammalia; Eutheria; Laurasiatheria; Carnivora; Caniformia; Canidae;
            Canis.
REFERENCE   1  (bases 1 to 732)
  AUTHORS   Marinov,M., Hristov,P. and Radoslavov,G.
  TITLE     Mitochondrial diversity of native Bulgarian dog
  JOURNAL   Unpublished
REFERENCE   2  (bases 1 to 732)
  AUTHORS   Marinov,M., Hristov,P. and Radoslavov,G.
  TITLE     Direct Submission
  JOURNAL   Submitted (08-FEB-2018) Animal diversity resources, Institute of
            Biodiversity and Ecosystem Research - BAS, 'Akad. G. Bonchev' str.,
            bl 25, Sofia, Sofia 1113, Bulgaria
COMMENT     Bankit Comment: TOTAL # OF SEQS:130.
            Bankit Comment: TOTAL # OF SETS:1.
            
            ##Assembly-Data-START##
            Sequencing Technology :: Sanger dideoxy sequencing
            ##Assembly-Data-END##
FEATURES             Location/Qualifiers
     source          1..732
                     /organism="Canis lupus familiaris"
                     /organelle="mitochondrion"
                     /mol_type="genomic DNA"
                     /sub_species="familiaris"
                     /db_xref="taxon:9615"
                     /country="Bulgaria"
                     /breed="Bulgarian Hound dog: Barak"
     gene            <1..97
                     /gene="tRNA-Pro"
     precursor_RNA   <1..97
                     /gene="tRNA-Pro"
                     /product="tRNA-Pro"
     D-loop          98..>732
                     /note="control region"
BASE COUNT      204 a    197 c    117 g    214 t
ORIGIN      
        1 aaaaatggag agtaaccgcc ctccctaaga ctcaaggaag aagctcttgc tccaccatca
       61 gcacccaaag ctgaaattct tcttaaacta ttccctgaca cccctacatt catatattga
      121 atcaccccta ctgtgctatg tcagtatctc caggtaaacc cttcttccct cccctatgta
      181 cgtcgtgcat taatggtttg ccccatgcat ataagcatgt acataatatt atattcttac
      241 ataggacata tcaactcaat ctcataattc attgatctgt cagcagtaat caaatgcata
      301 tcacttagtc caataagggc ttaatcacca tgcctcgaga aaccatcaac ccttgctcgt
      361 aatgtccctc ttctcgctcc gggcccatac taacgtgggg gttactatca tgaaactata
      421 cctggcatct ggttcttacc tcagggccat aactctattt actccaatcc tactaattct
      481 cgcaaatggg acatctcgat ggactaatga ctaatcagcc catgatcaca cataactgtg
      541 gtgtcatgca tttggtatct tttaattttt agggggggaa tctgctatca ctcatctacg
      601 accgcaacgg cactaactct aacttatctt ctgctctcag gggatatgcc cgtcgcggcc
      661 ctaatgcagt caaataactt gtagctggac ttattcatta tcatttatca actcacgcat
      721 aagatcaagg tg
//
LOCUS       BAR_31                   731 bp    DNA     linear   MAM 08-FEB-2018
DEFINITION  Canis lupus familiaris isolate BAR_31 tRNA-Pro and control region
            I, partial sequence; mitochondrial.
ACCESSION   BAR_31
VERSION
KEYWORDS    .
SOURCE      mitochondrion Canis lupus familiaris (dog)
  ORGANISM  Canis lupus familiaris
            Eukaryota; Metazoa; Chordata; Craniata; Vertebrata; Euteleostomi;
            Mammalia; Eutheria; Laurasiatheria; Carnivora; Caniformia; Canidae;
            Canis.
REFERENCE   1  (bases 1 to 731)
  AUTHORS   Marinov,M., Hristov,P. and Radoslavov,G.
  TITLE     Mitochondrial diversity of native Bulgarian dog
  JOURNAL   Unpublished
REFERENCE   2  (bases 1 to 731)
  AUTHORS   Marinov,M., Hristov,P. and Radoslavov,G.
  TITLE     Direct Submission
  JOURNAL   Submitted (08-FEB-2018) Animal diversity resources, Institute of
            Biodiversity and Ecosystem Research - BAS, 'Akad. G. Bonchev' str.,
            bl 25, Sofia, Sofia 1113, Bulgaria
COMMENT     Bankit Comment: TOTAL # OF SEQS:130.
            Bankit Comment: TOTAL # OF SETS:1.
            
            ##Assembly-Data-START##
            Sequencing Technology :: Sanger dideoxy sequencing
            ##Assembly-Data-END##
FEATURES             Location/Qualifiers
     source          1..731
                     /organism="Canis lupus familiaris"
                     /organelle="mitochondrion"
                     /mol_type="genomic DNA"
                     /sub_species="familiaris"
                     /db_xref="taxon:9615"
                     /country="Bulgaria"
                     /breed="Bulgarian Hound dog: Barak"
     gene            <1..97
                     /gene="tRNA-Pro"
     precursor_RNA   <1..97
                     /gene="tRNA-Pro"
                     /product="tRNA-Pro"
     D-loop          98..>731
                     /note="control region"
BASE COUNT      206 a    198 c    114 g    213 t
ORIGIN      
        1 aaaaatggag aataaccgcc ctccctaaga ctcaaggaag aagctcttgc tccaccatca
       61 gcacccaaag ctgaaattct tcttaaacta ttccctgaca cccctacatt catatattga
      121 atcaccccta ctgtgctatg tcagtatttc caggtaaacc cttcttccct cccctatgta
      181 cgtcgtgcat taatggtttg ccccatgcat ataagcatgt acataatatt atatccttac
      241 ataggacata ctaactcaat ctcataattc actgatctgt caacagtaac cgaatgcata
      301 tcacttagtc caataagggc ttaatcacca tgcctcgaga aaccatcaac ccttgctcgt
      361 aatgtccctc ttctcgctcc gggcccatac taacgtgggg gttactatca tgaaactata
      421 cctggcatct ggttcttacc tcagggccat aactttattt actccaatcc tactaattct
      481 cgcaaatggg acatctcgat ggactaatga ctaatcagcc catgatcaca cataactgtg
      541 gtgtcatgca tttggtatct tttaattttt aggggggaat ctgctatcac tcatctacga
      601 ccgcaacggc actaactcta acttatcttc tgctctcagg ggatatgccc gtcgcggccc
      661 taatgcagtc aaataacttg tagctggact tattcattat catttatcaa ctcacgcata
      721 aaatcaaggt g
//
LOCUS       BAR_32                   732 bp    DNA     linear   MAM 08-FEB-2018
DEFINITION  Canis lupus familiaris isolate BAR_32 tRNA-Pro and control region
            I, partial sequence; mitochondrial.
ACCESSION   BAR_32
VERSION
KEYWORDS    .
SOURCE      mitochondrion Canis lupus familiaris (dog)
  ORGANISM  Canis lupus familiaris
            Eukaryota; Metazoa; Chordata; Craniata; Vertebrata; Euteleostomi;
            Mammalia; Eutheria; Laurasiatheria; Carnivora; Caniformia; Canidae;
            Canis.
REFERENCE   1  (bases 1 to 732)
  AUTHORS   Marinov,M., Hristov,P. and Radoslavov,G.
  TITLE     Mitochondrial diversity of native Bulgarian dog
  JOURNAL   Unpublished
REFERENCE   2  (bases 1 to 732)
  AUTHORS   Marinov,M., Hristov,P. and Radoslavov,G.
  TITLE     Direct Submission
  JOURNAL   Submitted (08-FEB-2018) Animal diversity resources, Institute of
            Biodiversity and Ecosystem Research - BAS, 'Akad. G. Bonchev' str.,
            bl 25, Sofia, Sofia 1113, Bulgaria
COMMENT     Bankit Comment: TOTAL # OF SEQS:130.
            Bankit Comment: TOTAL # OF SETS:1.
            
            ##Assembly-Data-START##
            Sequencing Technology :: Sanger dideoxy sequencing
            ##Assembly-Data-END##
FEATURES             Location/Qualifiers
     source          1..732
                     /organism="Canis lupus familiaris"
                     /organelle="mitochondrion"
                     /mol_type="genomic DNA"
                     /sub_species="familiaris"
                     /db_xref="taxon:9615"
                     /country="Bulgaria"
                     /breed="Bulgarian Hound dog: Barak"
     gene            <1..97
                     /gene="tRNA-Pro"
     precursor_RNA   <1..97
                     /gene="tRNA-Pro"
                     /product="tRNA-Pro"
     D-loop          98..>732
                     /note="control region"
BASE COUNT      205 a    200 c    115 g    212 t
ORIGIN      
        1 aaaaatggag agtaaccgcc ctccctaaga ctcaaggaag aagctcttgc tccaccatca
       61 gcacccaaag ctgagattct tcttaaacta ttccctgaca cccctacatt catatattga
      121 atcaccccta ctgtgctatg tcagtatctc caggtaaacc cttctcccct cccctatgta
      181 cgtcgtgcat taatggtttg ccccatgcat ataagcatgt acataatatt atatccttac
      241 ataggacata ttaactcaat ctcacaattc actgatcttt caacagtaat cgaatgcata
      301 tcacttagtc caataagggc ttaatcacca tgcctcgaga aaccatcaac ccttgctcgt
      361 aatgtccctc ttctcgctcc gggcccatac taacgtgggg gttactatca tgaaactata
      421 cctggcatct ggttcttact tcagggccat aactttattt actccaatcc tactaattct
      481 cgcaaatggg acatctcgat ggactaatga ctaatcagcc catgatcaca cataactgtg
      541 gtgtcatgca tctggtatct tttaattttt agggggggaa tctgctatca ctcacctacg
      601 accgcaacgg cactaactct aacttatctt ctgctctcag ggaatatgcc cgtcgcggcc
      661 ctaatgcagt caaataactt gtagctggac ttattcatta tcatttatca actcacgcat
      721 aaaatcaagg tg
//
LOCUS       BAR_33                   731 bp    DNA     linear   MAM 08-FEB-2018
DEFINITION  Canis lupus familiaris isolate BAR_33 tRNA-Pro and control region
            I, partial sequence; mitochondrial.
ACCESSION   BAR_33
VERSION
KEYWORDS    .
SOURCE      mitochondrion Canis lupus familiaris (dog)
  ORGANISM  Canis lupus familiaris
            Eukaryota; Metazoa; Chordata; Craniata; Vertebrata; Euteleostomi;
            Mammalia; Eutheria; Laurasiatheria; Carnivora; Caniformia; Canidae;
            Canis.
REFERENCE   1  (bases 1 to 731)
  AUTHORS   Marinov,M., Hristov,P. and Radoslavov,G.
  TITLE     Mitochondrial diversity of native Bulgarian dog
  JOURNAL   Unpublished
REFERENCE   2  (bases 1 to 731)
  AUTHORS   Marinov,M., Hristov,P. and Radoslavov,G.
  TITLE     Direct Submission
  JOURNAL   Submitted (08-FEB-2018) Animal diversity resources, Institute of
            Biodiversity and Ecosystem Research - BAS, 'Akad. G. Bonchev' str.,
            bl 25, Sofia, Sofia 1113, Bulgaria
COMMENT     Bankit Comment: TOTAL # OF SEQS:130.
            Bankit Comment: TOTAL # OF SETS:1.
            
            ##Assembly-Data-START##
            Sequencing Technology :: Sanger dideoxy sequencing
            ##Assembly-Data-END##
FEATURES             Location/Qualifiers
     source          1..731
                     /organism="Canis lupus familiaris"
                     /organelle="mitochondrion"
                     /mol_type="genomic DNA"
                     /sub_species="familiaris"
                     /db_xref="taxon:9615"
                     /country="Bulgaria"
                     /breed="Bulgarian Hound dog: Barak"
     gene            <1..97
                     /gene="tRNA-Pro"
     precursor_RNA   <1..97
                     /gene="tRNA-Pro"
                     /product="tRNA-Pro"
     D-loop          98..>731
                     /note="control region"
BASE COUNT      205 a    197 c    116 g    213 t
ORIGIN      
        1 aaaaatggag agtaaccgcc ctccctaaga ctcgaggaag aagctcttgc tccaccatca
       61 gcacccaaaa ctaaaattct tcttaaacta ttccctgaca cccctacatt catatattaa
      121 atcaccccta ctgtgctatg tcagtatttc caggtaaacc cttcttcccc cccctatgta
      181 cgtcgtgcat taatggtttg ccccatgcat ataagcatgt acataatatt atatccttac
      241 ataagacata ctaactcaat ctcataattc actgatctgt caacagtaac cgagtgcata
      301 tcacttagtc caataggggc ttaatcacca tgcctcgaga aaccatcaat ccttgctcgt
      361 aatgtccctc ttctcgctcc gggcccatac tagcgtgggg gttactatca agaaactata
      421 cctggcatct ggttcttacc tcagggccat aactttattt actccaatcc tactaattct
      481 cgcaaatggg acatctcgat ggactaatga ctaatcagcc catgatcaca cataactgtg
      541 gtgtcatgca tttggtatct tttaattttt aggggggaat ctgctatcac tcatctacga
      601 ccgcgacggc actaactcta acttatcttc tgctctcagg ggatatgccc gtcgcggccc
      661 taatgcagtc aaataacttg tagttggact tattcattat catttatcaa ctcacgcata
      721 aaatcaaggt g
//
LOCUS       BAR_34                   732 bp    DNA     linear   MAM 08-FEB-2018
DEFINITION  Canis lupus familiaris isolate BAR_34 tRNA-Pro and control region
            I, partial sequence; mitochondrial.
ACCESSION   BAR_34
VERSION
KEYWORDS    .
SOURCE      mitochondrion Canis lupus familiaris (dog)
  ORGANISM  Canis lupus familiaris
            Eukaryota; Metazoa; Chordata; Craniata; Vertebrata; Euteleostomi;
            Mammalia; Eutheria; Laurasiatheria; Carnivora; Caniformia; Canidae;
            Canis.
REFERENCE   1  (bases 1 to 732)
  AUTHORS   Marinov,M., Hristov,P. and Radoslavov,G.
  TITLE     Mitochondrial diversity of native Bulgarian dog
  JOURNAL   Unpublished
REFERENCE   2  (bases 1 to 732)
  AUTHORS   Marinov,M., Hristov,P. and Radoslavov,G.
  TITLE     Direct Submission
  JOURNAL   Submitted (08-FEB-2018) Animal diversity resources, Institute of
            Biodiversity and Ecosystem Research - BAS, 'Akad. G. Bonchev' str.,
            bl 25, Sofia, Sofia 1113, Bulgaria
COMMENT     Bankit Comment: TOTAL # OF SEQS:130.
            Bankit Comment: TOTAL # OF SETS:1.
            
            ##Assembly-Data-START##
            Sequencing Technology :: Sanger dideoxy sequencing
            ##Assembly-Data-END##
FEATURES             Location/Qualifiers
     source          1..732
                     /organism="Canis lupus familiaris"
                     /organelle="mitochondrion"
                     /mol_type="genomic DNA"
                     /sub_species="familiaris"
                     /db_xref="taxon:9615"
                     /country="Bulgaria"
                     /breed="Bulgarian Hound dog: Barak"
     gene            <1..97
                     /gene="tRNA-Pro"
     precursor_RNA   <1..97
                     /gene="tRNA-Pro"
                     /product="tRNA-Pro"
     D-loop          98..>732
                     /note="control region"
BASE COUNT      204 a    197 c    117 g    214 t
ORIGIN      
        1 aaaaatggag agtaaccgcc ctccctaaga ctcaaggaag aagctcttgc tccaccatca
       61 gcacccaaag ctgaaattct tcttaaacta ttccctgaca cccctacatt catatattga
      121 atcaccccta ctgtgctatg tcagtatctc caggtaaacc cttcttccct cccctatgta
      181 cgtcgtgcat taatggtttg ccccatgcat ataagcatgt acataatatt atattcttac
      241 ataggacata tcaactcaat ctcataattc attgatctgt cagcagtaat caaatgcata
      301 tcacttagtc caataagggc ttaatcacca tgcctcgaga aaccatcaac ccttgctcgt
      361 aatgtccctc ttctcgctcc gggcccatac taacgtgggg gttactatca tgaaactata
      421 cctggcatct ggttcttacc tcagggccat aactctattt actccaatcc tactaattct
      481 cgcaaatggg acatctcgat ggactaatga ctaatcagcc catgatcaca cataactgtg
      541 gtgtcatgca tttggtatct tttaattttt agggggggaa tctgctatca ctcatctacg
      601 accgcaacgg cactaactct aacttatctt ctgctctcag gggatatgcc cgtcgcggcc
      661 ctaatgcagt caaataactt gtagctggac ttattcatta tcatttatca actcacgcat
      721 aagatcaagg tg
//
LOCUS       BAR_35                   732 bp    DNA     linear   MAM 08-FEB-2018
DEFINITION  Canis lupus familiaris isolate BAR_35 tRNA-Pro and control region
            I, partial sequence; mitochondrial.
ACCESSION   BAR_35
VERSION
KEYWORDS    .
SOURCE      mitochondrion Canis lupus familiaris (dog)
  ORGANISM  Canis lupus familiaris
            Eukaryota; Metazoa; Chordata; Craniata; Vertebrata; Euteleostomi;
            Mammalia; Eutheria; Laurasiatheria; Carnivora; Caniformia; Canidae;
            Canis.
REFERENCE   1  (bases 1 to 732)
  AUTHORS   Marinov,M., Hristov,P. and Radoslavov,G.
  TITLE     Mitochondrial diversity of native Bulgarian dog
  JOURNAL   Unpublished
REFERENCE   2  (bases 1 to 732)
  AUTHORS   Marinov,M., Hristov,P. and Radoslavov,G.
  TITLE     Direct Submission
  JOURNAL   Submitted (08-FEB-2018) Animal diversity resources, Institute of
            Biodiversity and Ecosystem Research - BAS, 'Akad. G. Bonchev' str.,
            bl 25, Sofia, Sofia 1113, Bulgaria
COMMENT     Bankit Comment: TOTAL # OF SEQS:130.
            Bankit Comment: TOTAL # OF SETS:1.
            
            ##Assembly-Data-START##
            Sequencing Technology :: Sanger dideoxy sequencing
            ##Assembly-Data-END##
FEATURES             Location/Qualifiers
     source          1..732
                     /organism="Canis lupus familiaris"
                     /organelle="mitochondrion"
                     /mol_type="genomic DNA"
                     /sub_species="familiaris"
                     /db_xref="taxon:9615"
                     /country="Bulgaria"
                     /breed="Bulgarian Hound dog: Barak"
     gene            <1..97
                     /gene="tRNA-Pro"
     precursor_RNA   <1..97
                     /gene="tRNA-Pro"
                     /product="tRNA-Pro"
     D-loop          98..>732
                     /note="control region"
BASE COUNT      204 a    199 c    116 g    213 t
ORIGIN      
        1 aaaaatggag agtaaccgcc ctccctaaga ctcaaggaag aagctcttgc tccaccatca
       61 gcacccaaag ctgagattct tcttaaacta ttccctgaca cccctacatt catatattga
      121 atcaccccta ctgtgctatg tcagtatctc caggtaaacc cttctcccct cccctatgta
      181 cgtcgtgcat taatggtttg ccccatgcat ataagcatgt acataatatt atatccttac
      241 ataggacata ttaactcaat ctcataattc actgatcttt caacagtaat cggatgcata
      301 tcacttagtc caataagggc ttaatcacca tgcctcgaga aaccatcaac ccttgctcgt
      361 aatgtccctc ttctcgctcc gggcccatac taacgtgggg gttactatca tgaaactata
      421 cctggcatct ggttcttact tcagggccat aactttattt actccaatcc tactaattct
      481 cgcaaatggg acatctcgat ggactaatga ctaatcagcc catgatcaca cataactgtg
      541 gtgtcatgca tctggtatct tttaattttt agggggggaa tctgctatca ctcacctacg
      601 accgcaacgg cactaactct aacttatctt ctgctctcag ggaatatgcc cgtcgcggcc
      661 ctaatgcagt caaataactt gtagctggac ttattcatta tcatttatca actcacgcat
      721 aaaatcaagg tg
//
LOCUS       BAR_36                   732 bp    DNA     linear   MAM 08-FEB-2018
DEFINITION  Canis lupus familiaris isolate BAR_36 tRNA-Pro and control region
            I, partial sequence; mitochondrial.
ACCESSION   BAR_36
VERSION
KEYWORDS    .
SOURCE      mitochondrion Canis lupus familiaris (dog)
  ORGANISM  Canis lupus familiaris
            Eukaryota; Metazoa; Chordata; Craniata; Vertebrata; Euteleostomi;
            Mammalia; Eutheria; Laurasiatheria; Carnivora; Caniformia; Canidae;
            Canis.
REFERENCE   1  (bases 1 to 732)
  AUTHORS   Marinov,M., Hristov,P. and Radoslavov,G.
  TITLE     Mitochondrial diversity of native Bulgarian dog
  JOURNAL   Unpublished
REFERENCE   2  (bases 1 to 732)
  AUTHORS   Marinov,M., Hristov,P. and Radoslavov,G.
  TITLE     Direct Submission
  JOURNAL   Submitted (08-FEB-2018) Animal diversity resources, Institute of
            Biodiversity and Ecosystem Research - BAS, 'Akad. G. Bonchev' str.,
            bl 25, Sofia, Sofia 1113, Bulgaria
COMMENT     Bankit Comment: TOTAL # OF SEQS:130.
            Bankit Comment: TOTAL # OF SETS:1.
            
            ##Assembly-Data-START##
            Sequencing Technology :: Sanger dideoxy sequencing
            ##Assembly-Data-END##
FEATURES             Location/Qualifiers
     source          1..732
                     /organism="Canis lupus familiaris"
                     /organelle="mitochondrion"
                     /mol_type="genomic DNA"
                     /sub_species="familiaris"
                     /db_xref="taxon:9615"
                     /country="Bulgaria"
                     /breed="Bulgarian Hound dog: Barak"
     gene            <1..97
                     /gene="tRNA-Pro"
     precursor_RNA   <1..97
                     /gene="tRNA-Pro"
                     /product="tRNA-Pro"
     D-loop          98..>732
                     /note="control region"
BASE COUNT      205 a    200 c    115 g    212 t
ORIGIN      
        1 aaaaatggag agtaaccgcc ctccctaaga ctcaaggaag aagctcttgc tccaccatca
       61 gcacccaaag ctgagattct tcttaaacta ttccctgaca cccctacatt catatattga
      121 atcaccccta ctgtgctatg tcagtatctc caggtaaacc cttctcccct cccctatgta
      181 cgtcgtgcat taatggtttg ccccatgcat ataagcatgt acataatatt atatccttac
      241 ataggacata ttaactcaat ctcacaattc actgatcttt caacagtaat cgaatgcata
      301 tcacttagtc caataagggc ttaatcacca tgcctcgaga aaccatcaac ccttgctcgt
      361 aatgtccctc ttctcgctcc gggcccatac taacgtgggg gttactatca tgaaactata
      421 cctggcatct ggttcttact tcagggccat aactttattt actccaatcc tactaattct
      481 cgcaaatggg acatctcgat ggactaatga ctaatcagcc catgatcaca cataactgtg
      541 gtgtcatgca tctggtatct tttaattttt agggggggaa tctgctatca ctcacctacg
      601 accgcaacgg cactaactct aacttatctt ctgctctcag ggaatatgcc cgtcgcggcc
      661 ctaatgcagt caaataactt gtagctggac ttattcatta tcatttatca actcacgcat
      721 aaaatcaagg tg
//
LOCUS       BAR_5                    732 bp    DNA     linear   MAM 08-FEB-2018
DEFINITION  Canis lupus familiaris isolate BAR_5 tRNA-Pro and control region I,
            partial sequence; mitochondrial.
ACCESSION   BAR_5
VERSION
KEYWORDS    .
SOURCE      mitochondrion Canis lupus familiaris (dog)
  ORGANISM  Canis lupus familiaris
            Eukaryota; Metazoa; Chordata; Craniata; Vertebrata; Euteleostomi;
            Mammalia; Eutheria; Laurasiatheria; Carnivora; Caniformia; Canidae;
            Canis.
REFERENCE   1  (bases 1 to 732)
  AUTHORS   Marinov,M., Hristov,P. and Radoslavov,G.
  TITLE     Mitochondrial diversity of native Bulgarian dog
  JOURNAL   Unpublished
REFERENCE   2  (bases 1 to 732)
  AUTHORS   Marinov,M., Hristov,P. and Radoslavov,G.
  TITLE     Direct Submission
  JOURNAL   Submitted (08-FEB-2018) Animal diversity resources, Institute of
            Biodiversity and Ecosystem Research - BAS, 'Akad. G. Bonchev' str.,
            bl 25, Sofia, Sofia 1113, Bulgaria
COMMENT     Bankit Comment: TOTAL # OF SEQS:130.
            Bankit Comment: TOTAL # OF SETS:1.
            
            ##Assembly-Data-START##
            Sequencing Technology :: Sanger dideoxy sequencing
            ##Assembly-Data-END##
FEATURES             Location/Qualifiers
     source          1..732
                     /organism="Canis lupus familiaris"
                     /organelle="mitochondrion"
                     /mol_type="genomic DNA"
                     /sub_species="familiaris"
                     /db_xref="taxon:9615"
                     /country="Bulgaria"
                     /breed="Bulgarian Hound dog: Barak"
     gene            <1..97
                     /gene="tRNA-Pro"
     precursor_RNA   <1..97
                     /gene="tRNA-Pro"
                     /product="tRNA-Pro"
     D-loop          98..>732
                     /note="control region"
BASE COUNT      204 a    199 c    116 g    213 t
ORIGIN      
        1 aaaaatggag agtaaccgcc ctccctaaga ctcaaggaag aagctcttgc tccaccatca
       61 gcacccaaag ctgagattct tcttaaacta ttccctgaca cccctacatt catatattga
      121 atcaccccta ctgtgctatg tcagtatctc caggtaaacc cttctcccct cccctatgta
      181 cgtcgtgcat taatggtttg ccccatgcat ataagcatgt acataatatt atatccttac
      241 ataggacata ttaactcaat ctcataattc actgatcttt caacagtaat cggatgcata
      301 tcacttagtc caataagggc ttaatcacca tgcctcgaga aaccatcaac ccttgctcgt
      361 aatgtccctc ttctcgctcc gggcccatac taacgtgggg gttactatca tgaaactata
      421 cctggcatct ggttcttact tcagggccat aactttattt actccaatcc tactaattct
      481 cgcaaatggg acatctcgat ggactaatga ctaatcagcc catgatcaca cataactgtg
      541 gtgtcatgca tctggtatct tttaattttt agggggggaa tctgctatca ctcacctacg
      601 accgcaacgg cactaactct aacttatctt ctgctctcag ggaatatgcc cgtcgcggcc
      661 ctaatgcagt caaataactt gtagctggac ttattcatta tcatttatca actcacgcat
      721 aaaatcaagg tg
//
LOCUS       BAR_6                    732 bp    DNA     linear   MAM 08-FEB-2018
DEFINITION  Canis lupus familiaris isolate BAR_6 tRNA-Pro and control region I,
            partial sequence; mitochondrial.
ACCESSION   BAR_6
VERSION
KEYWORDS    .
SOURCE      mitochondrion Canis lupus familiaris (dog)
  ORGANISM  Canis lupus familiaris
            Eukaryota; Metazoa; Chordata; Craniata; Vertebrata; Euteleostomi;
            Mammalia; Eutheria; Laurasiatheria; Carnivora; Caniformia; Canidae;
            Canis.
REFERENCE   1  (bases 1 to 732)
  AUTHORS   Marinov,M., Hristov,P. and Radoslavov,G.
  TITLE     Mitochondrial diversity of native Bulgarian dog
  JOURNAL   Unpublished
REFERENCE   2  (bases 1 to 732)
  AUTHORS   Marinov,M., Hristov,P. and Radoslavov,G.
  TITLE     Direct Submission
  JOURNAL   Submitted (08-FEB-2018) Animal diversity resources, Institute of
            Biodiversity and Ecosystem Research - BAS, 'Akad. G. Bonchev' str.,
            bl 25, Sofia, Sofia 1113, Bulgaria
COMMENT     Bankit Comment: TOTAL # OF SEQS:130.
            Bankit Comment: TOTAL # OF SETS:1.
            
            ##Assembly-Data-START##
            Sequencing Technology :: Sanger dideoxy sequencing
            ##Assembly-Data-END##
FEATURES             Location/Qualifiers
     source          1..732
                     /organism="Canis lupus familiaris"
                     /organelle="mitochondrion"
                     /mol_type="genomic DNA"
                     /sub_species="familiaris"
                     /db_xref="taxon:9615"
                     /country="Bulgaria"
                     /breed="Bulgarian Hound dog: Barak"
     gene            <1..97
                     /gene="tRNA-Pro"
     precursor_RNA   <1..97
                     /gene="tRNA-Pro"
                     /product="tRNA-Pro"
     D-loop          98..>732
                     /note="control region"
BASE COUNT      204 a    197 c    117 g    214 t
ORIGIN      
        1 aaaaatggag agtaaccgcc ctccctaaga ctcaaggaag aagctcttgc tccaccatca
       61 gcacccaaag ctgaaattct tcttaaacta ttccctgaca cccctacatt catatattga
      121 atcaccccta ctgtgctatg tcagtatctc caggtaaacc cttcttccct cccctatgta
      181 cgtcgtgcat taatggtttg ccccatgcat ataagcatgt acataatatt atattcttac
      241 ataggacata tcaactcaat ctcataattc attgatctgt cagcagtaat caaatgcata
      301 tcacttagtc caataagggc ttaatcacca tgcctcgaga aaccatcaac ccttgctcgt
      361 aatgtccctc ttctcgctcc gggcccatac taacgtgggg gttactatca tgaaactata
      421 cctggcatct ggttcttacc tcagggccat aactctattt actccaatcc tactaattct
      481 cgcaaatggg acatctcgat ggactaatga ctaatcagcc catgatcaca cataactgtg
      541 gtgtcatgca tttggtatct tttaattttt agggggggaa tctgctatca ctcatctacg
      601 accgcaacgg cactaactct aacttatctt ctgctctcag gggatatgcc cgtcgcggcc
      661 ctaatgcagt caaataactt gtagctggac ttattcatta tcatttatca actcacgcat
      721 aagatcaagg tg
//
LOCUS       BAR_7                    732 bp    DNA     linear   MAM 08-FEB-2018
DEFINITION  Canis lupus familiaris isolate BAR_7 tRNA-Pro and control region I,
            partial sequence; mitochondrial.
ACCESSION   BAR_7
VERSION
KEYWORDS    .
SOURCE      mitochondrion Canis lupus familiaris (dog)
  ORGANISM  Canis lupus familiaris
            Eukaryota; Metazoa; Chordata; Craniata; Vertebrata; Euteleostomi;
            Mammalia; Eutheria; Laurasiatheria; Carnivora; Caniformia; Canidae;
            Canis.
REFERENCE   1  (bases 1 to 732)
  AUTHORS   Marinov,M., Hristov,P. and Radoslavov,G.
  TITLE     Mitochondrial diversity of native Bulgarian dog
  JOURNAL   Unpublished
REFERENCE   2  (bases 1 to 732)
  AUTHORS   Marinov,M., Hristov,P. and Radoslavov,G.
  TITLE     Direct Submission
  JOURNAL   Submitted (08-FEB-2018) Animal diversity resources, Institute of
            Biodiversity and Ecosystem Research - BAS, 'Akad. G. Bonchev' str.,
            bl 25, Sofia, Sofia 1113, Bulgaria
COMMENT     Bankit Comment: TOTAL # OF SEQS:130.
            Bankit Comment: TOTAL # OF SETS:1.
            
            ##Assembly-Data-START##
            Sequencing Technology :: Sanger dideoxy sequencing
            ##Assembly-Data-END##
FEATURES             Location/Qualifiers
     source          1..732
                     /organism="Canis lupus familiaris"
                     /organelle="mitochondrion"
                     /mol_type="genomic DNA"
                     /sub_species="familiaris"
                     /db_xref="taxon:9615"
                     /country="Bulgaria"
                     /breed="Bulgarian Hound dog: Barak"
     gene            <1..97
                     /gene="tRNA-Pro"
     precursor_RNA   <1..97
                     /gene="tRNA-Pro"
                     /product="tRNA-Pro"
     D-loop          98..>732
                     /note="control region"
BASE COUNT      205 a    199 c    116 g    212 t
ORIGIN      
        1 aaaaatggag agtaaccgcc ctccctaaga ctcaaggaag aagctcttgc tccaccatca
       61 gcacccaaag ctgagattct tcttaaacta ttccctgaca cccctacatt catatattga
      121 atcaccccta ctgtgctatg tcagtatctc caggtaaacc cttctcccct cccctatgta
      181 cgtcgtgcat taatggtttg ccccatgcat ataagcatgt acataatatt atatccttac
      241 ataggacata ttaactcaac ctcatagttc actgatctat caacagtaat cgaatgcata
      301 tcacttagtc caataagggc ttaatcacca tgcctcgaga aaccatcaac ccttgctcgt
      361 aatgtccctc ttctcgctcc gggcccatac taacgtgggg gttactatca tgaaactata
      421 cctggcatct ggttcttact tcagggccat aactttattt actccaatcc tactaattct
      481 cgcaaatggg acatctcgat ggactaatga ctaatcagcc catgatcaca cataactgtg
      541 gtgtcatgca tctggtatct tttaattttt agggggggaa tctgctatca ctcatctacg
      601 accgcaacgg cactaactct aacttatctt ctgctctcag ggaatatgcc cgtcgcggcc
      661 ctaatgcagt caaataactt gtagctggac ttattcatta tcatttatca actcacgcat
      721 aaaatcaagg tg
//
LOCUS       BAR_8                    732 bp    DNA     linear   MAM 08-FEB-2018
DEFINITION  Canis lupus familiaris isolate BAR_8 tRNA-Pro and control region I,
            partial sequence; mitochondrial.
ACCESSION   BAR_8
VERSION
KEYWORDS    .
SOURCE      mitochondrion Canis lupus familiaris (dog)
  ORGANISM  Canis lupus familiaris
            Eukaryota; Metazoa; Chordata; Craniata; Vertebrata; Euteleostomi;
            Mammalia; Eutheria; Laurasiatheria; Carnivora; Caniformia; Canidae;
            Canis.
REFERENCE   1  (bases 1 to 732)
  AUTHORS   Marinov,M., Hristov,P. and Radoslavov,G.
  TITLE     Mitochondrial diversity of native Bulgarian dog
  JOURNAL   Unpublished
REFERENCE   2  (bases 1 to 732)
  AUTHORS   Marinov,M., Hristov,P. and Radoslavov,G.
  TITLE     Direct Submission
  JOURNAL   Submitted (08-FEB-2018) Animal diversity resources, Institute of
            Biodiversity and Ecosystem Research - BAS, 'Akad. G. Bonchev' str.,
            bl 25, Sofia, Sofia 1113, Bulgaria
COMMENT     Bankit Comment: TOTAL # OF SEQS:130.
            Bankit Comment: TOTAL # OF SETS:1.
            
            ##Assembly-Data-START##
            Sequencing Technology :: Sanger dideoxy sequencing
            ##Assembly-Data-END##
FEATURES             Location/Qualifiers
     source          1..732
                     /organism="Canis lupus familiaris"
                     /organelle="mitochondrion"
                     /mol_type="genomic DNA"
                     /sub_species="familiaris"
                     /db_xref="taxon:9615"
                     /country="Bulgaria"
                     /breed="Bulgarian Hound dog: Barak"
     gene            <1..97
                     /gene="tRNA-Pro"
     precursor_RNA   <1..97
                     /gene="tRNA-Pro"
                     /product="tRNA-Pro"
     D-loop          98..>732
                     /note="control region"
BASE COUNT      204 a    197 c    117 g    214 t
ORIGIN      
        1 aaaaatggag agtaaccgcc ctccctaaga ctcaaggaag aagctcttgc tccaccatca
       61 gcacccaaag ctgaaattct tcttaaacta ttccctgaca cccctacatt catatattga
      121 atcaccccta ctgtgctatg tcagtatctc caggtaaacc cttcttccct cccctatgta
      181 cgtcgtgcat taatggtttg ccccatgcat ataagcatgt acataatatt atattcttac
      241 ataggacata tcaactcaat ctcataattc attgatctgt cagcagtaat caaatgcata
      301 tcacttagtc caataagggc ttaatcacca tgcctcgaga aaccatcaac ccttgctcgt
      361 aatgtccctc ttctcgctcc gggcccatac taacgtgggg gttactatca tgaaactata
      421 cctggcatct ggttcttacc tcagggccat aactctattt actccaatcc tactaattct
      481 cgcaaatggg acatctcgat ggactaatga ctaatcagcc catgatcaca cataactgtg
      541 gtgtcatgca tttggtatct tttaattttt agggggggaa tctgctatca ctcatctacg
      601 accgcaacgg cactaactct aacttatctt ctgctctcag gggatatgcc cgtcgcggcc
      661 ctaatgcagt caaataactt gtagctggac ttattcatta tcatttatca actcacgcat
      721 aagatcaagg tg
//
LOCUS       BAR_9                    732 bp    DNA     linear   MAM 08-FEB-2018
DEFINITION  Canis lupus familiaris isolate BAR_9 tRNA-Pro and control region I,
            partial sequence; mitochondrial.
ACCESSION   BAR_9
VERSION
KEYWORDS    .
SOURCE      mitochondrion Canis lupus familiaris (dog)
  ORGANISM  Canis lupus familiaris
            Eukaryota; Metazoa; Chordata; Craniata; Vertebrata; Euteleostomi;
            Mammalia; Eutheria; Laurasiatheria; Carnivora; Caniformia; Canidae;
            Canis.
REFERENCE   1  (bases 1 to 732)
  AUTHORS   Marinov,M., Hristov,P. and Radoslavov,G.
  TITLE     Mitochondrial diversity of native Bulgarian dog
  JOURNAL   Unpublished
REFERENCE   2  (bases 1 to 732)
  AUTHORS   Marinov,M., Hristov,P. and Radoslavov,G.
  TITLE     Direct Submission
  JOURNAL   Submitted (08-FEB-2018) Animal diversity resources, Institute of
            Biodiversity and Ecosystem Research - BAS, 'Akad. G. Bonchev' str.,
            bl 25, Sofia, Sofia 1113, Bulgaria
COMMENT     Bankit Comment: TOTAL # OF SEQS:130.
            Bankit Comment: TOTAL # OF SETS:1.
            
            ##Assembly-Data-START##
            Sequencing Technology :: Sanger dideoxy sequencing
            ##Assembly-Data-END##
FEATURES             Location/Qualifiers
     source          1..732
                     /organism="Canis lupus familiaris"
                     /organelle="mitochondrion"
                     /mol_type="genomic DNA"
                     /sub_species="familiaris"
                     /db_xref="taxon:9615"
                     /country="Bulgaria"
                     /breed="Bulgarian Hound dog: Barak"
     gene            <1..97
                     /gene="tRNA-Pro"
     precursor_RNA   <1..97
                     /gene="tRNA-Pro"
                     /product="tRNA-Pro"
     D-loop          98..>732
                     /note="control region"
BASE COUNT      207 a    198 c    113 g    214 t
ORIGIN      
        1 aaaaatggag agtaaccgcc ctccctaaga ctcaaggaag aagctcttgc tccaccatca
       61 gcacccaaag ctgaaattct tcttaaacta ttccctgaca cccctacatt catatattga
      121 atcaccccta ctgtgctatg tcagtatctc caggtaaacc cttcttccct cccctatgta
      181 cgtcgtgcat taatggtttg ccccatgcat ataagcatgt acataatatt atatccttac
      241 ataggacata ttaactcaat ctcataattc actgatcttt caacagtaat cgaatgcata
      301 tcacttagtc caataagggc ttaatcacca tgcctcgaga aaccatcaac ccttgctcgt
      361 aatgtccctc ttctcgctcc gggcccatac taacgtgggg gttactatca tgaaactata
      421 cctggcatct ggttcttact tcagggccat aactttattt actccaatcc tactaattct
      481 cgcaaatggg acatctcgat ggactaatga ctaatcagcc catgatcaca cataactgtg
      541 gtgtcatgca tctggtatct tttaattttt agggggggaa tctgctatca ctcacctaca
      601 accgcaacgg cactaactct aacttatctt ctgctctcag ggaatatgcc cgtcgcggcc
      661 ctaatgcagt caaataactt gtagctggac ttattcatta tcatttatca actcacgcat
      721 aaaatcaagg tg
//
LOCUS       GON_1                    731 bp    DNA     linear   MAM 08-FEB-2018
DEFINITION  Canis lupus familiaris isolate GON_1 tRNA-Pro and control region I,
            partial sequence; mitochondrial.
ACCESSION   GON_1
VERSION
KEYWORDS    .
SOURCE      mitochondrion Canis lupus familiaris (dog)
  ORGANISM  Canis lupus familiaris
            Eukaryota; Metazoa; Chordata; Craniata; Vertebrata; Euteleostomi;
            Mammalia; Eutheria; Laurasiatheria; Carnivora; Caniformia; Canidae;
            Canis.
REFERENCE   1  (bases 1 to 731)
  AUTHORS   Marinov,M., Hristov,P. and Radoslavov,G.
  TITLE     Mitochondrial diversity of native Bulgarian dog
  JOURNAL   Unpublished
REFERENCE   2  (bases 1 to 731)
  AUTHORS   Marinov,M., Hristov,P. and Radoslavov,G.
  TITLE     Direct Submission
  JOURNAL   Submitted (08-FEB-2018) Animal diversity resources, Institute of
            Biodiversity and Ecosystem Research - BAS, 'Akad. G. Bonchev' str.,
            bl 25, Sofia, Sofia 1113, Bulgaria
COMMENT     Bankit Comment: TOTAL # OF SEQS:130.
            Bankit Comment: TOTAL # OF SETS:1.
            
            ##Assembly-Data-START##
            Sequencing Technology :: Sanger dideoxy sequencing
            ##Assembly-Data-END##
FEATURES             Location/Qualifiers
     source          1..731
                     /organism="Canis lupus familiaris"
                     /organelle="mitochondrion"
                     /mol_type="genomic DNA"
                     /sub_species="familiaris"
                     /db_xref="taxon:9615"
                     /country="Bulgaria"
                     /breed="Bulgarian Scenthound dog: Gonche"
     gene            <1..97
                     /gene="tRNA-Pro"
     precursor_RNA   <1..97
                     /gene="tRNA-Pro"
                     /product="tRNA-Pro"
     D-loop          98..>731
                     /note="control region"
BASE COUNT      206 a    198 c    114 g    213 t
ORIGIN      
        1 aaaaatggag aataaccgcc ctccctaaga ctcaaggaag aagctcttgc tccaccatca
       61 gcacccaaag ctgaaattct tcttaaacta ttccctgaca cccctacatt catatattga
      121 atcaccccta ctgtgctatg tcagtatttc caggtaaacc cttcttccct cccctatgta
      181 cgtcgtgcat taatggtttg ccccatgcat ataagcatgt acataatatt atatccttac
      241 ataggacata ctaactcaat ctcataattc actgatctgt caacagtaac cgaatgcata
      301 tcacttagtc caataagggc ttaatcacca tgcctcgaga aaccatcaac ccttgctcgt
      361 aatgtccctc ttctcgctcc gggcccatac taacgtgggg gttactatca tgaaactata
      421 cctggcatct ggttcttacc tcagggccat aactttattt actccaatcc tactaattct
      481 cgcaaatggg acatctcgat ggactaatga ctaatcagcc catgatcaca cataactgtg
      541 gtgtcatgca tttggtatct tttaattttt aggggggaat ctgctatcac tcatctacga
      601 ccgcaacggc actaactcta acttatcttc tgctctcagg ggatatgccc gtcgcggccc
      661 taatgcagtc aaataacttg tagctggact tattcattat catttatcaa ctcacgcata
      721 aaatcaaggt g
//
LOCUS       GON_10                   731 bp    DNA     linear   MAM 08-FEB-2018
DEFINITION  Canis lupus familiaris isolate GON_10 tRNA-Pro and control region
            I, partial sequence; mitochondrial.
ACCESSION   GON_10
VERSION
KEYWORDS    .
SOURCE      mitochondrion Canis lupus familiaris (dog)
  ORGANISM  Canis lupus familiaris
            Eukaryota; Metazoa; Chordata; Craniata; Vertebrata; Euteleostomi;
            Mammalia; Eutheria; Laurasiatheria; Carnivora; Caniformia; Canidae;
            Canis.
REFERENCE   1  (bases 1 to 731)
  AUTHORS   Marinov,M., Hristov,P. and Radoslavov,G.
  TITLE     Mitochondrial diversity of native Bulgarian dog
  JOURNAL   Unpublished
REFERENCE   2  (bases 1 to 731)
  AUTHORS   Marinov,M., Hristov,P. and Radoslavov,G.
  TITLE     Direct Submission
  JOURNAL   Submitted (08-FEB-2018) Animal diversity resources, Institute of
            Biodiversity and Ecosystem Research - BAS, 'Akad. G. Bonchev' str.,
            bl 25, Sofia, Sofia 1113, Bulgaria
COMMENT     Bankit Comment: TOTAL # OF SEQS:130.
            Bankit Comment: TOTAL # OF SETS:1.
            
            ##Assembly-Data-START##
            Sequencing Technology :: Sanger dideoxy sequencing
            ##Assembly-Data-END##
FEATURES             Location/Qualifiers
     source          1..731
                     /organism="Canis lupus familiaris"
                     /organelle="mitochondrion"
                     /mol_type="genomic DNA"
                     /sub_species="familiaris"
                     /db_xref="taxon:9615"
                     /country="Bulgaria"
                     /breed="Bulgarian Scenthound dog: Gonche"
     gene            <1..97
                     /gene="tRNA-Pro"
     precursor_RNA   <1..97
                     /gene="tRNA-Pro"
                     /product="tRNA-Pro"
     D-loop          98..>731
                     /note="control region"
BASE COUNT      206 a    198 c    114 g    213 t
ORIGIN      
        1 aaaaatggag aataaccgcc ctccctaaga ctcaaggaag aagctcttgc tccaccatca
       61 gcacccaaag ctgaaattct tcttaaacta ttccctgaca cccctacatt catatattga
      121 atcaccccta ctgtgctatg tcagtatttc caggtaaacc cttcttccct cccctatgta
      181 cgtcgtgcat taatggtttg ccccatgcat ataagcatgt acataatatt atatccttac
      241 ataggacata ctaactcaat ctcataattc actgatctgt caacagtaac cgaatgcata
      301 tcacttagtc caataagggc ttaatcacca tgcctcgaga aaccatcaac ccttgctcgt
      361 aatgtccctc ttctcgctcc gggcccatac taacgtgggg gttactatca tgaaactata
      421 cctggcatct ggttcttacc tcagggccat aactttattt actccaatcc tactaattct
      481 cgcaaatggg acatctcgat ggactaatga ctaatcagcc catgatcaca cataactgtg
      541 gtgtcatgca tttggtatct tttaattttt aggggggaat ctgctatcac tcatctacga
      601 ccgcaacggc actaactcta acttatcttc tgctctcagg ggatatgccc gtcgcggccc
      661 taatgcagtc aaataacttg tagctggact tattcattat catttatcaa ctcacgcata
      721 aaatcaaggt g
//
LOCUS       GON_11                   732 bp    DNA     linear   MAM 08-FEB-2018
DEFINITION  Canis lupus familiaris isolate GON_11 tRNA-Pro and control region
            I, partial sequence; mitochondrial.
ACCESSION   GON_11
VERSION
KEYWORDS    .
SOURCE      mitochondrion Canis lupus familiaris (dog)
  ORGANISM  Canis lupus familiaris
            Eukaryota; Metazoa; Chordata; Craniata; Vertebrata; Euteleostomi;
            Mammalia; Eutheria; Laurasiatheria; Carnivora; Caniformia; Canidae;
            Canis.
REFERENCE   1  (bases 1 to 732)
  AUTHORS   Marinov,M., Hristov,P. and Radoslavov,G.
  TITLE     Mitochondrial diversity of native Bulgarian dog
  JOURNAL   Unpublished
REFERENCE   2  (bases 1 to 732)
  AUTHORS   Marinov,M., Hristov,P. and Radoslavov,G.
  TITLE     Direct Submission
  JOURNAL   Submitted (08-FEB-2018) Animal diversity resources, Institute of
            Biodiversity and Ecosystem Research - BAS, 'Akad. G. Bonchev' str.,
            bl 25, Sofia, Sofia 1113, Bulgaria
COMMENT     Bankit Comment: TOTAL # OF SEQS:130.
            Bankit Comment: TOTAL # OF SETS:1.
            
            ##Assembly-Data-START##
            Sequencing Technology :: Sanger dideoxy sequencing
            ##Assembly-Data-END##
FEATURES             Location/Qualifiers
     source          1..732
                     /organism="Canis lupus familiaris"
                     /organelle="mitochondrion"
                     /mol_type="genomic DNA"
                     /sub_species="familiaris"
                     /db_xref="taxon:9615"
                     /country="Bulgaria"
                     /breed="Bulgarian Scenthound dog: Gonche"
     gene            <1..97
                     /gene="tRNA-Pro"
     precursor_RNA   <1..97
                     /gene="tRNA-Pro"
                     /product="tRNA-Pro"
     D-loop          98..>732
                     /note="control region"
BASE COUNT      206 a    200 c    115 g    211 t
ORIGIN      
        1 aaaaatggag agtaaccgcc ctccctaaga ctcaaggaag aagctcttgc tccaccatca
       61 gcacccaaag ctgagattct tcttaaacta ttccctgaca cccctacatt catatattga
      121 atcaccccta ctgtgctatg tcagtatctc caggtaaacc cttctcccct cccctatgta
      181 cgtcgtgcat taatggcttg ccccatgcat ataagcatgt acataatatt atatccttac
      241 ataggacata ttaactcaat ctcataattc actgatctat caacagtaat cgaatgcata
      301 tcacttagtc caataagggc ttaatcacca tgcctcgaga aaccatcaac ccttgctcgt
      361 aatgtccctc ttctcgctcc gggcccatac taacgtgggg gttactatca tgaaactata
      421 cctggcatct ggttcttact tcagggccat aactttattt actccaatcc tactaattct
      481 cgcaaatggg acatctcgat ggactaatga ctaatcagcc catgatcaca cataactgtg
      541 gtgtcatgca tctggtatct tttaattttt agggggggaa tctgctatca ctcacctacg
      601 accgcaacgg cactaactct aacttatctt ctgctctcag ggaatatgcc cgtcgcggcc
      661 ctaatgcagt caaataactt gtagctggac ttattcatta tcatttatca actcacgcat
      721 aaaatcaagg tg
//
LOCUS       GON_12                   732 bp    DNA     linear   MAM 08-FEB-2018
DEFINITION  Canis lupus familiaris isolate GON_12 tRNA-Pro and control region
            I, partial sequence; mitochondrial.
ACCESSION   GON_12
VERSION
KEYWORDS    .
SOURCE      mitochondrion Canis lupus familiaris (dog)
  ORGANISM  Canis lupus familiaris
            Eukaryota; Metazoa; Chordata; Craniata; Vertebrata; Euteleostomi;
            Mammalia; Eutheria; Laurasiatheria; Carnivora; Caniformia; Canidae;
            Canis.
REFERENCE   1  (bases 1 to 732)
  AUTHORS   Marinov,M., Hristov,P. and Radoslavov,G.
  TITLE     Mitochondrial diversity of native Bulgarian dog
  JOURNAL   Unpublished
REFERENCE   2  (bases 1 to 732)
  AUTHORS   Marinov,M., Hristov,P. and Radoslavov,G.
  TITLE     Direct Submission
  JOURNAL   Submitted (08-FEB-2018) Animal diversity resources, Institute of
            Biodiversity and Ecosystem Research - BAS, 'Akad. G. Bonchev' str.,
            bl 25, Sofia, Sofia 1113, Bulgaria
COMMENT     Bankit Comment: TOTAL # OF SEQS:130.
            Bankit Comment: TOTAL # OF SETS:1.
            
            ##Assembly-Data-START##
            Sequencing Technology :: Sanger dideoxy sequencing
            ##Assembly-Data-END##
FEATURES             Location/Qualifiers
     source          1..732
                     /organism="Canis lupus familiaris"
                     /organelle="mitochondrion"
                     /mol_type="genomic DNA"
                     /sub_species="familiaris"
                     /db_xref="taxon:9615"
                     /country="Bulgaria"
                     /breed="Bulgarian Scenthound dog: Gonche"
     gene            <1..97
                     /gene="tRNA-Pro"
     precursor_RNA   <1..97
                     /gene="tRNA-Pro"
                     /product="tRNA-Pro"
     D-loop          98..>732
                     /note="control region"
BASE COUNT      203 a    198 c    118 g    213 t
ORIGIN      
        1 aaaaatggag agtaaccgcc ctccctaaga ctcaaggaag aagctcttgc tccaccatca
       61 gcacccaaag ctgaaattct tcttaaacta ttccctgaca cccctacatt catatattga
      121 atcaccccta ctgtgctatg tcagtatctc caggtaaacc cttcttccct cccctatgta
      181 cgtcgtgcat taatggtttg ccccatgcat ataagcatgt acataatatt atatccttac
      241 ataggacata tcaactcaat ctcataattc attgatctgt cagcagtaat caaatgcata
      301 tcacttagtc caataagggc ttaatcacca tgcctcgaga aaccatcaac ccttgctcgt
      361 aatgtccctc ttctcgctcc gggcccatac taacgtgggg gttactatca tgaaactata
      421 cctggcatct ggttcttacc tcagggccat aactctattt actccaatcc tactaattct
      481 cgcaaatggg acatctcgat ggactaatga ctaatcagcc catgatcaca cataactgtg
      541 gtgtcatgca tttggtatct tttaattttt agggggggaa tctgctatca ctcatctacg
      601 accgcaacgg cactaactct aacttatctt ctgctctcag gggatatgcc cgtcgcggcc
      661 ctaatgcagt caaataactt gtagctggac ttattcatta tcatttatca actcacgcat
      721 aagatcaggg tg
//
LOCUS       GON_13                   732 bp    DNA     linear   MAM 08-FEB-2018
DEFINITION  Canis lupus familiaris isolate GON_13 tRNA-Pro and control region
            I, partial sequence; mitochondrial.
ACCESSION   GON_13
VERSION
KEYWORDS    .
SOURCE      mitochondrion Canis lupus familiaris (dog)
  ORGANISM  Canis lupus familiaris
            Eukaryota; Metazoa; Chordata; Craniata; Vertebrata; Euteleostomi;
            Mammalia; Eutheria; Laurasiatheria; Carnivora; Caniformia; Canidae;
            Canis.
REFERENCE   1  (bases 1 to 732)
  AUTHORS   Marinov,M., Hristov,P. and Radoslavov,G.
  TITLE     Mitochondrial diversity of native Bulgarian dog
  JOURNAL   Unpublished
REFERENCE   2  (bases 1 to 732)
  AUTHORS   Marinov,M., Hristov,P. and Radoslavov,G.
  TITLE     Direct Submission
  JOURNAL   Submitted (08-FEB-2018) Animal diversity resources, Institute of
            Biodiversity and Ecosystem Research - BAS, 'Akad. G. Bonchev' str.,
            bl 25, Sofia, Sofia 1113, Bulgaria
COMMENT     Bankit Comment: TOTAL # OF SEQS:130.
            Bankit Comment: TOTAL # OF SETS:1.
            
            ##Assembly-Data-START##
            Sequencing Technology :: Sanger dideoxy sequencing
            ##Assembly-Data-END##
FEATURES             Location/Qualifiers
     source          1..732
                     /organism="Canis lupus familiaris"
                     /organelle="mitochondrion"
                     /mol_type="genomic DNA"
                     /sub_species="familiaris"
                     /db_xref="taxon:9615"
                     /country="Bulgaria"
                     /breed="Bulgarian Scenthound dog: Gonche"
     gene            <1..97
                     /gene="tRNA-Pro"
     precursor_RNA   <1..97
                     /gene="tRNA-Pro"
                     /product="tRNA-Pro"
     D-loop          98..>732
                     /note="control region"
BASE COUNT      204 a    198 c    117 g    213 t
ORIGIN      
        1 aaaaatggag agtaaccgcc ctccctaaga ctcaaggaag aagctcttgc tccaccatca
       61 gcacccaaag ctgaaattct tcttaaacta ttccctgaca cccctacatt catatattga
      121 atcaccccta ctgtgctatg tcagtatctc caggtaaacc cttcttccct cccctatgta
      181 cgtcgtgcat taatggtttg ccccatgcat ataagcatgt acataatatt atatccttac
      241 ataggacata tcaactcaat ctcataattc attgatctgt cagcagtaat caaatgcata
      301 tcacttagtc caataagggc ttaatcacca tgcctcgaga aaccatcaac ccttgctcgt
      361 aatgtccctc ttctcgctcc gggcccatac taacgtgggg gttactatca tgaaactata
      421 cctggcatct ggttcttacc tcagggccat aactctattt actccaatcc tactaattct
      481 cgcaaatggg acatctcgat ggactaatga ctaatcagcc catgatcaca cataactgtg
      541 gtgtcatgca tttggtatct tttaattttt agggggggaa tctgctatca ctcatctacg
      601 accgcaacgg cactaactct aacttatctt ctgctctcag gggatatgcc cgtcgcggcc
      661 ctaatgcagt caaataactt gtagctggac ttattcatta tcatttatca actcacgcat
      721 aagatcaagg tg
//
LOCUS       GON_14                   731 bp    DNA     linear   MAM 08-FEB-2018
DEFINITION  Canis lupus familiaris isolate GON_14 tRNA-Pro and control region
            I, partial sequence; mitochondrial.
ACCESSION   GON_14
VERSION
KEYWORDS    .
SOURCE      mitochondrion Canis lupus familiaris (dog)
  ORGANISM  Canis lupus familiaris
            Eukaryota; Metazoa; Chordata; Craniata; Vertebrata; Euteleostomi;
            Mammalia; Eutheria; Laurasiatheria; Carnivora; Caniformia; Canidae;
            Canis.
REFERENCE   1  (bases 1 to 731)
  AUTHORS   Marinov,M., Hristov,P. and Radoslavov,G.
  TITLE     Mitochondrial diversity of native Bulgarian dog
  JOURNAL   Unpublished
REFERENCE   2  (bases 1 to 731)
  AUTHORS   Marinov,M., Hristov,P. and Radoslavov,G.
  TITLE     Direct Submission
  JOURNAL   Submitted (08-FEB-2018) Animal diversity resources, Institute of
            Biodiversity and Ecosystem Research - BAS, 'Akad. G. Bonchev' str.,
            bl 25, Sofia, Sofia 1113, Bulgaria
COMMENT     Bankit Comment: TOTAL # OF SEQS:130.
            Bankit Comment: TOTAL # OF SETS:1.
            
            ##Assembly-Data-START##
            Sequencing Technology :: Sanger dideoxy sequencing
            ##Assembly-Data-END##
FEATURES             Location/Qualifiers
     source          1..731
                     /organism="Canis lupus familiaris"
                     /organelle="mitochondrion"
                     /mol_type="genomic DNA"
                     /sub_species="familiaris"
                     /db_xref="taxon:9615"
                     /country="Bulgaria"
                     /breed="Bulgarian Scenthound dog: Gonche"
     gene            <1..97
                     /gene="tRNA-Pro"
     precursor_RNA   <1..97
                     /gene="tRNA-Pro"
                     /product="tRNA-Pro"
     D-loop          98..>731
                     /note="control region"
BASE COUNT      206 a    198 c    114 g    213 t
ORIGIN      
        1 aaaaatggag aataaccgcc ctccctaaga ctcaaggaag aagctcttgc tccaccatca
       61 gcacccaaag ctgaaattct tcttaaacta ttccctgaca cccctacatt catatattga
      121 atcaccccta ctgtgctatg tcagtatttc caggtaaacc cttcttccct cccctatgta
      181 cgtcgtgcat taatggtttg ccccatgcat ataagcatgt acataatatt atatccttac
      241 ataggacata ctaactcaat ctcataattc actgatctgt caacagtaac cgaatgcata
      301 tcacttagtc caataagggc ttaatcacca tgcctcgaga aaccatcaac ccttgctcgt
      361 aatgtccctc ttctcgctcc gggcccatac taacgtgggg gttactatca tgaaactata
      421 cctggcatct ggttcttacc tcagggccat aactttattt actccaatcc tactaattct
      481 cgcaaatggg acatctcgat ggactaatga ctaatcagcc catgatcaca cataactgtg
      541 gtgtcatgca tttggtatct tttaattttt aggggggaat ctgctatcac tcatctacga
      601 ccgcaacggc actaactcta acttatcttc tgctctcagg ggatatgccc gtcgcggccc
      661 taatgcagtc aaataacttg tagctggact tattcattat catttatcaa ctcacgcata
      721 aaatcaaggt g
//
LOCUS       GON_15                   732 bp    DNA     linear   MAM 08-FEB-2018
DEFINITION  Canis lupus familiaris isolate GON_15 tRNA-Pro and control region
            I, partial sequence; mitochondrial.
ACCESSION   GON_15
VERSION
KEYWORDS    .
SOURCE      mitochondrion Canis lupus familiaris (dog)
  ORGANISM  Canis lupus familiaris
            Eukaryota; Metazoa; Chordata; Craniata; Vertebrata; Euteleostomi;
            Mammalia; Eutheria; Laurasiatheria; Carnivora; Caniformia; Canidae;
            Canis.
REFERENCE   1  (bases 1 to 732)
  AUTHORS   Marinov,M., Hristov,P. and Radoslavov,G.
  TITLE     Mitochondrial diversity of native Bulgarian dog
  JOURNAL   Unpublished
REFERENCE   2  (bases 1 to 732)
  AUTHORS   Marinov,M., Hristov,P. and Radoslavov,G.
  TITLE     Direct Submission
  JOURNAL   Submitted (08-FEB-2018) Animal diversity resources, Institute of
            Biodiversity and Ecosystem Research - BAS, 'Akad. G. Bonchev' str.,
            bl 25, Sofia, Sofia 1113, Bulgaria
COMMENT     Bankit Comment: TOTAL # OF SEQS:130.
            Bankit Comment: TOTAL # OF SETS:1.
            
            ##Assembly-Data-START##
            Sequencing Technology :: Sanger dideoxy sequencing
            ##Assembly-Data-END##
FEATURES             Location/Qualifiers
     source          1..732
                     /organism="Canis lupus familiaris"
                     /organelle="mitochondrion"
                     /mol_type="genomic DNA"
                     /sub_species="familiaris"
                     /db_xref="taxon:9615"
                     /country="Bulgaria"
                     /breed="Bulgarian Scenthound dog: Gonche"
     gene            <1..97
                     /gene="tRNA-Pro"
     precursor_RNA   <1..97
                     /gene="tRNA-Pro"
                     /product="tRNA-Pro"
     D-loop          98..>732
                     /note="control region"
BASE COUNT      206 a    200 c    115 g    211 t
ORIGIN      
        1 aaaaatggag agtaaccgcc ctccctaaga ctcaaggaag aagctcttgc tccaccatca
       61 gcacccaaag ctgagattct tcttaaacta ttccctgaca cccctacatt catatattga
      121 atcaccccta ctgtgctatg tcagtatctc caggtaaacc cttctcccct cccctatgta
      181 cgtcgtgcat taatggcttg ccccatgcat ataagcatgt acataatatt atatccttac
      241 ataggacata ttaactcaat ctcataattc actgatctat caacagtaat cgaatgcata
      301 tcacttagtc caataagggc ttaatcacca tgcctcgaga aaccatcaac ccttgctcgt
      361 aatgtccctc ttctcgctcc gggcccatac taacgtgggg gttactatca tgaaactata
      421 cctggcatct ggttcttact tcagggccat aactttattt actccaatcc tactaattct
      481 cgcaaatggg acatctcgat ggactaatga ctaatcagcc catgatcaca cataactgtg
      541 gtgtcatgca tctggtatct tttaattttt agggggggaa tctgctatca ctcacctacg
      601 accgcaacgg cactaactct aacttatctt ctgctctcag ggaatatgcc cgtcgcggcc
      661 ctaatgcagt caaataactt gtagctggac ttattcatta tcatttatca actcacgcat
      721 aaaatcaagg tg
//
LOCUS       GON_16                   732 bp    DNA     linear   MAM 08-FEB-2018
DEFINITION  Canis lupus familiaris isolate GON_16 tRNA-Pro and control region
            I, partial sequence; mitochondrial.
ACCESSION   GON_16
VERSION
KEYWORDS    .
SOURCE      mitochondrion Canis lupus familiaris (dog)
  ORGANISM  Canis lupus familiaris
            Eukaryota; Metazoa; Chordata; Craniata; Vertebrata; Euteleostomi;
            Mammalia; Eutheria; Laurasiatheria; Carnivora; Caniformia; Canidae;
            Canis.
REFERENCE   1  (bases 1 to 732)
  AUTHORS   Marinov,M., Hristov,P. and Radoslavov,G.
  TITLE     Mitochondrial diversity of native Bulgarian dog
  JOURNAL   Unpublished
REFERENCE   2  (bases 1 to 732)
  AUTHORS   Marinov,M., Hristov,P. and Radoslavov,G.
  TITLE     Direct Submission
  JOURNAL   Submitted (08-FEB-2018) Animal diversity resources, Institute of
            Biodiversity and Ecosystem Research - BAS, 'Akad. G. Bonchev' str.,
            bl 25, Sofia, Sofia 1113, Bulgaria
COMMENT     Bankit Comment: TOTAL # OF SEQS:130.
            Bankit Comment: TOTAL # OF SETS:1.
            
            ##Assembly-Data-START##
            Sequencing Technology :: Sanger dideoxy sequencing
            ##Assembly-Data-END##
FEATURES             Location/Qualifiers
     source          1..732
                     /organism="Canis lupus familiaris"
                     /organelle="mitochondrion"
                     /mol_type="genomic DNA"
                     /sub_species="familiaris"
                     /db_xref="taxon:9615"
                     /country="Bulgaria"
                     /breed="Bulgarian Scenthound dog: Gonche"
     gene            <1..97
                     /gene="tRNA-Pro"
     precursor_RNA   <1..97
                     /gene="tRNA-Pro"
                     /product="tRNA-Pro"
     D-loop          98..>732
                     /note="control region"
BASE COUNT      205 a    199 c    116 g    212 t
ORIGIN      
        1 aaaaatggag agtaaccgcc ctccctaaga ctcaaggaag aagctcttgc tccaccatca
       61 gcacccaaag ctgagattct tcttaaacta ttccctgaca cccctacatt catatattga
      121 atcaccccta ctgtgctatg tcagtatctc caggtaaacc cttctcccct cccctatgta
      181 cgtcgtgcat taatggtttg ccccatgcat ataagcatgt acataatatt atatccttac
      241 ataggacata ttaactcaac ctcatagttc actgatctat caacagtaat cgaatgcata
      301 tcacttagtc caataagggc ttaatcacca tgcctcgaga aaccatcaac ccttgctcgt
      361 aatgtccctc ttctcgctcc gggcccatac taacgtgggg gttactatca tgaaactata
      421 cctggcatct ggttcttact tcagggccat aactttattt actccaatcc tactaattct
      481 cgcaaatggg acatctcgat ggactaatga ctaatcagcc catgatcaca cataactgtg
      541 gtgtcatgca tctggtatct tttaattttt agggggggaa tctgctatca ctcatctacg
      601 accgcaacgg cactaactct aacttatctt ctgctctcag ggaatatgcc cgtcgcggcc
      661 ctaatgcagt caaataactt gtagctggac ttattcatta tcatttatca actcacgcat
      721 aaaatcaagg tg
//
LOCUS       GON_17                   732 bp    DNA     linear   MAM 08-FEB-2018
DEFINITION  Canis lupus familiaris isolate GON_17 tRNA-Pro and control region
            I, partial sequence; mitochondrial.
ACCESSION   GON_17
VERSION
KEYWORDS    .
SOURCE      mitochondrion Canis lupus familiaris (dog)
  ORGANISM  Canis lupus familiaris
            Eukaryota; Metazoa; Chordata; Craniata; Vertebrata; Euteleostomi;
            Mammalia; Eutheria; Laurasiatheria; Carnivora; Caniformia; Canidae;
            Canis.
REFERENCE   1  (bases 1 to 732)
  AUTHORS   Marinov,M., Hristov,P. and Radoslavov,G.
  TITLE     Mitochondrial diversity of native Bulgarian dog
  JOURNAL   Unpublished
REFERENCE   2  (bases 1 to 732)
  AUTHORS   Marinov,M., Hristov,P. and Radoslavov,G.
  TITLE     Direct Submission
  JOURNAL   Submitted (08-FEB-2018) Animal diversity resources, Institute of
            Biodiversity and Ecosystem Research - BAS, 'Akad. G. Bonchev' str.,
            bl 25, Sofia, Sofia 1113, Bulgaria
COMMENT     Bankit Comment: TOTAL # OF SEQS:130.
            Bankit Comment: TOTAL # OF SETS:1.
            
            ##Assembly-Data-START##
            Sequencing Technology :: Sanger dideoxy sequencing
            ##Assembly-Data-END##
FEATURES             Location/Qualifiers
     source          1..732
                     /organism="Canis lupus familiaris"
                     /organelle="mitochondrion"
                     /mol_type="genomic DNA"
                     /sub_species="familiaris"
                     /db_xref="taxon:9615"
                     /country="Bulgaria"
                     /breed="Bulgarian Scenthound dog: Gonche"
     gene            <1..97
                     /gene="tRNA-Pro"
     precursor_RNA   <1..97
                     /gene="tRNA-Pro"
                     /product="tRNA-Pro"
     D-loop          98..>732
                     /note="control region"
BASE COUNT      205 a    200 c    115 g    212 t
ORIGIN      
        1 aaaaatggag agtaaccgcc ctccctaaga ctcaaggaag aagctcttgc tccaccatca
       61 gcacccaaag ctgagattct tcttaaacta ttccctgaca cccctacatt catatattga
      121 atcaccccta ctgtgctatg tcagtatctc caggtaaacc cttctcccct cccctatgta
      181 cgtcgtgcat taatggtttg ccccatgcat ataagcatgt acataatatt atatccttac
      241 ataggacata ttaactcaat ctcataattc actgatcttt caacagtaat cgaatgcata
      301 tcacttagtc caataagggc ttaatcacca tgcctcgaga aaccatcaac ccttgctcgt
      361 aatgtccctc ttctcgctcc gggcccatac taacgtgggg gttactatca tgaaactata
      421 cctggcatct ggttcttact tcagggccat aaccttattt actccaatcc tactaattct
      481 cgcaaatggg acatctcgat ggactaatga ctaatcagcc catgatcaca cataactgtg
      541 gtgtcatgca tctggtatct tttaattttt agggggggaa tctgctatca ctcacctacg
      601 accgcaacgg cactaactct aacttatctt ctgctctcag ggaatatgcc cgtcgcggcc
      661 ctaatgcagt caaataactt gtagctggac ttattcatta tcatttatca actcacgcat
      721 aaaatcaagg tg
//
LOCUS       GON_18                   731 bp    DNA     linear   MAM 08-FEB-2018
DEFINITION  Canis lupus familiaris isolate GON_18 tRNA-Pro and control region
            I, partial sequence; mitochondrial.
ACCESSION   GON_18
VERSION
KEYWORDS    .
SOURCE      mitochondrion Canis lupus familiaris (dog)
  ORGANISM  Canis lupus familiaris
            Eukaryota; Metazoa; Chordata; Craniata; Vertebrata; Euteleostomi;
            Mammalia; Eutheria; Laurasiatheria; Carnivora; Caniformia; Canidae;
            Canis.
REFERENCE   1  (bases 1 to 731)
  AUTHORS   Marinov,M., Hristov,P. and Radoslavov,G.
  TITLE     Mitochondrial diversity of native Bulgarian dog
  JOURNAL   Unpublished
REFERENCE   2  (bases 1 to 731)
  AUTHORS   Marinov,M., Hristov,P. and Radoslavov,G.
  TITLE     Direct Submission
  JOURNAL   Submitted (08-FEB-2018) Animal diversity resources, Institute of
            Biodiversity and Ecosystem Research - BAS, 'Akad. G. Bonchev' str.,
            bl 25, Sofia, Sofia 1113, Bulgaria
COMMENT     Bankit Comment: TOTAL # OF SEQS:130.
            Bankit Comment: TOTAL # OF SETS:1.
            
            ##Assembly-Data-START##
            Sequencing Technology :: Sanger dideoxy sequencing
            ##Assembly-Data-END##
FEATURES             Location/Qualifiers
     source          1..731
                     /organism="Canis lupus familiaris"
                     /organelle="mitochondrion"
                     /mol_type="genomic DNA"
                     /sub_species="familiaris"
                     /db_xref="taxon:9615"
                     /country="Bulgaria"
                     /breed="Bulgarian Scenthound dog: Gonche"
     gene            <1..97
                     /gene="tRNA-Pro"
     precursor_RNA   <1..97
                     /gene="tRNA-Pro"
                     /product="tRNA-Pro"
     D-loop          98..>731
                     /note="control region"
BASE COUNT      206 a    198 c    114 g    213 t
ORIGIN      
        1 aaaaatggag aataaccgcc ctccctaaga ctcaaggaag aagctcttgc tccaccatca
       61 gcacccaaag ctgaaattct tcttaaacta ttccctgaca cccctacatt catatattga
      121 atcaccccta ctgtgctatg tcagtatttc caggtaaacc cttcttccct cccctatgta
      181 cgtcgtgcat taatggtttg ccccatgcat ataagcatgt acataatatt atatccttac
      241 ataggacata ctaactcaat ctcataattc actgatctgt caacagtaac cgaatgcata
      301 tcacttagtc caataagggc ttaatcacca tgcctcgaga aaccatcaac ccttgctcgt
      361 aatgtccctc ttctcgctcc gggcccatac taacgtgggg gttactatca tgaaactata
      421 cctggcatct ggttcttacc tcagggccat aactttattt actccaatcc tactaattct
      481 cgcaaatggg acatctcgat ggactaatga ctaatcagcc catgatcaca cataactgtg
      541 gtgtcatgca tttggtatct tttaattttt aggggggaat ctgctatcac tcatctacga
      601 ccgcaacggc actaactcta acttatcttc tgctctcagg ggatatgccc gtcgcggccc
      661 taatgcagtc aaataacttg tagctggact tattcattat catttatcaa ctcacgcata
      721 aaatcaaggt g
//
LOCUS       GON_19                   732 bp    DNA     linear   MAM 08-FEB-2018
DEFINITION  Canis lupus familiaris isolate GON_19 tRNA-Pro and control region
            I, partial sequence; mitochondrial.
ACCESSION   GON_19
VERSION
KEYWORDS    .
SOURCE      mitochondrion Canis lupus familiaris (dog)
  ORGANISM  Canis lupus familiaris
            Eukaryota; Metazoa; Chordata; Craniata; Vertebrata; Euteleostomi;
            Mammalia; Eutheria; Laurasiatheria; Carnivora; Caniformia; Canidae;
            Canis.
REFERENCE   1  (bases 1 to 732)
  AUTHORS   Marinov,M., Hristov,P. and Radoslavov,G.
  TITLE     Mitochondrial diversity of native Bulgarian dog
  JOURNAL   Unpublished
REFERENCE   2  (bases 1 to 732)
  AUTHORS   Marinov,M., Hristov,P. and Radoslavov,G.
  TITLE     Direct Submission
  JOURNAL   Submitted (08-FEB-2018) Animal diversity resources, Institute of
            Biodiversity and Ecosystem Research - BAS, 'Akad. G. Bonchev' str.,
            bl 25, Sofia, Sofia 1113, Bulgaria
COMMENT     Bankit Comment: TOTAL # OF SEQS:130.
            Bankit Comment: TOTAL # OF SETS:1.
            
            ##Assembly-Data-START##
            Sequencing Technology :: Sanger dideoxy sequencing
            ##Assembly-Data-END##
FEATURES             Location/Qualifiers
     source          1..732
                     /organism="Canis lupus familiaris"
                     /organelle="mitochondrion"
                     /mol_type="genomic DNA"
                     /sub_species="familiaris"
                     /db_xref="taxon:9615"
                     /country="Bulgaria"
                     /breed="Bulgarian Scenthound dog: Gonche"
     gene            <1..97
                     /gene="tRNA-Pro"
     precursor_RNA   <1..97
                     /gene="tRNA-Pro"
                     /product="tRNA-Pro"
     D-loop          98..>732
                     /note="control region"
BASE COUNT      205 a    200 c    116 g    211 t
ORIGIN      
        1 aaaaatggag agtaaccgcc ctccctaaga ctcaaggaag aagctcttgc tccaccatca
       61 gcacccaaag ctgagattct tcttaaacta ttccctgaca cccctacatt catatattga
      121 atcaccccta ctgtgctatg tcagtatctc caggtaaacc cttctcccct cccctatgta
      181 cgtcgtgcat taatggtttg ccccatgcat ataagcatgt acataatatt atatccttac
      241 ataggacata ttaactcaat ctcatagttc actgatctat caacagtaat cgaatgcata
      301 tcacttagtc caataagggc ttaatcacca tgcctcgaga aaccatcaac ccttgctcgt
      361 aatgtccctc ttctcgctcc gggcccatac taacgtgggg gttactatca tgaaactata
      421 cctggcatct ggttcttact tcagggccat aactttattt actccaatcc tactaattct
      481 cgcaaatggg acatctcgat ggactaatga ctaatcagcc catgatcaca cataactgtg
      541 gtgtcatgca tctggtatct tttaattttt agggggggaa tctgctatca ctcacctacg
      601 accgcaacgg cactaactct aacttatctt ctgctctcag ggaatatgcc cgtcgcggcc
      661 ctaacgcagt caaataactt gtagctggac ttattcatta tcatttatca actcacgcat
      721 aaaatcaagg tg
//
LOCUS       GON_2                    732 bp    DNA     linear   MAM 08-FEB-2018
DEFINITION  Canis lupus familiaris isolate GON_2 tRNA-Pro and control region I,
            partial sequence; mitochondrial.
ACCESSION   GON_2
VERSION
KEYWORDS    .
SOURCE      mitochondrion Canis lupus familiaris (dog)
  ORGANISM  Canis lupus familiaris
            Eukaryota; Metazoa; Chordata; Craniata; Vertebrata; Euteleostomi;
            Mammalia; Eutheria; Laurasiatheria; Carnivora; Caniformia; Canidae;
            Canis.
REFERENCE   1  (bases 1 to 732)
  AUTHORS   Marinov,M., Hristov,P. and Radoslavov,G.
  TITLE     Mitochondrial diversity of native Bulgarian dog
  JOURNAL   Unpublished
REFERENCE   2  (bases 1 to 732)
  AUTHORS   Marinov,M., Hristov,P. and Radoslavov,G.
  TITLE     Direct Submission
  JOURNAL   Submitted (08-FEB-2018) Animal diversity resources, Institute of
            Biodiversity and Ecosystem Research - BAS, 'Akad. G. Bonchev' str.,
            bl 25, Sofia, Sofia 1113, Bulgaria
COMMENT     Bankit Comment: TOTAL # OF SEQS:130.
            Bankit Comment: TOTAL # OF SETS:1.
            
            ##Assembly-Data-START##
            Sequencing Technology :: Sanger dideoxy sequencing
            ##Assembly-Data-END##
FEATURES             Location/Qualifiers
     source          1..732
                     /organism="Canis lupus familiaris"
                     /organelle="mitochondrion"
                     /mol_type="genomic DNA"
                     /sub_species="familiaris"
                     /db_xref="taxon:9615"
                     /country="Bulgaria"
                     /breed="Bulgarian Scenthound dog: Gonche"
     gene            <1..97
                     /gene="tRNA-Pro"
     precursor_RNA   <1..97
                     /gene="tRNA-Pro"
                     /product="tRNA-Pro"
     D-loop          98..>732
                     /note="control region"
BASE COUNT      205 a    199 c    116 g    212 t
ORIGIN      
        1 aaaaatggag agtaaccgcc ctccctaaga ctcaaggaag aagctcttgc tccaccatca
       61 gcacccaaag ctgagattct tcttaaacta ttccctgaca cccctacatt catatattga
      121 atcaccccta ctgtgctatg tcagtatctc caggtaaacc cttctcccct cccctatgta
      181 cgtcgtgcat taatggtttg ccccatgcat ataagcatgt acataatatt atatccttac
      241 ataggacata ttaactcaac ctcatagttc actgatctat caacagtaat cgaatgcata
      301 tcacttagtc caataagggc ttaatcacca tgcctcgaga aaccatcaac ccttgctcgt
      361 aatgtccctc ttctcgctcc gggcccatac taacgtgggg gttactatca tgaaactata
      421 cctggcatct ggttcttact tcagggccat aactttattt actccaatcc tactaattct
      481 cgcaaatggg acatctcgat ggactaatga ctaatcagcc catgatcaca cataactgtg
      541 gtgtcatgca tctggtatct tttaattttt agggggggaa tctgctatca ctcatctacg
      601 accgcaacgg cactaactct aacttatctt ctgctctcag ggaatatgcc cgtcgcggcc
      661 ctaatgcagt caaataactt gtagctggac ttattcatta tcatttatca actcacgcat
      721 aaaatcaagg tg
//
LOCUS       GON_2.1                  731 bp    DNA     linear   MAM 08-FEB-2018
DEFINITION  Canis lupus familiaris isolate GON_2.1 tRNA-Pro and control region
            I, partial sequence; mitochondrial.
ACCESSION   GON_2.1
VERSION
KEYWORDS    .
SOURCE      mitochondrion Canis lupus familiaris (dog)
  ORGANISM  Canis lupus familiaris
            Eukaryota; Metazoa; Chordata; Craniata; Vertebrata; Euteleostomi;
            Mammalia; Eutheria; Laurasiatheria; Carnivora; Caniformia; Canidae;
            Canis.
REFERENCE   1  (bases 1 to 731)
  AUTHORS   Marinov,M., Hristov,P. and Radoslavov,G.
  TITLE     Mitochondrial diversity of native Bulgarian dog
  JOURNAL   Unpublished
REFERENCE   2  (bases 1 to 731)
  AUTHORS   Marinov,M., Hristov,P. and Radoslavov,G.
  TITLE     Direct Submission
  JOURNAL   Submitted (08-FEB-2018) Animal diversity resources, Institute of
            Biodiversity and Ecosystem Research - BAS, 'Akad. G. Bonchev' str.,
            bl 25, Sofia, Sofia 1113, Bulgaria
COMMENT     Bankit Comment: TOTAL # OF SEQS:130.
            Bankit Comment: TOTAL # OF SETS:1.
            
            ##Assembly-Data-START##
            Sequencing Technology :: Sanger dideoxy sequencing
            ##Assembly-Data-END##
FEATURES             Location/Qualifiers
     source          1..731
                     /organism="Canis lupus familiaris"
                     /organelle="mitochondrion"
                     /mol_type="genomic DNA"
                     /sub_species="familiaris"
                     /db_xref="taxon:9615"
                     /country="Bulgaria"
                     /breed="Bulgarian Scenthound dog: Gonche"
     gene            <1..97
                     /gene="tRNA-Pro"
     precursor_RNA   <1..97
                     /gene="tRNA-Pro"
                     /product="tRNA-Pro"
     D-loop          98..>731
                     /note="control region"
BASE COUNT      206 a    198 c    114 g    213 t
ORIGIN      
        1 aaaaatggag aataaccgcc ctccctaaga ctcaaggaag aagctcttgc tccaccatca
       61 gcacccaaag ctgaaattct tcttaaacta ttccctgaca cccctacatt catatattga
      121 atcaccccta ctgtgctatg tcagtatttc caggtaaacc cttcttccct cccctatgta
      181 cgtcgtgcat taatggtttg ccccatgcat ataagcatgt acataatatt atatccttac
      241 ataggacata ctaactcaat ctcataattc actgatctgt caacagtaac cgaatgcata
      301 tcacttagtc caataagggc ttaatcacca tgcctcgaga aaccatcaac ccttgctcgt
      361 aatgtccctc ttctcgctcc gggcccatac taacgtgggg gttactatca tgaaactata
      421 cctggcatct ggttcttacc tcagggccat aactttattt actccaatcc tactaattct
      481 cgcaaatggg acatctcgat ggactaatga ctaatcagcc catgatcaca cataactgtg
      541 gtgtcatgca tttggtatct tttaattttt aggggggaat ctgctatcac tcatctacga
      601 ccgcaacggc actaactcta acttatcttc tgctctcagg ggatatgccc gtcgcggccc
      661 taatgcagtc aaataacttg tagctggact tattcattat catttatcaa ctcacgcata
      721 aaatcaaggt g
//
LOCUS       GON_20                   731 bp    DNA     linear   MAM 08-FEB-2018
DEFINITION  Canis lupus familiaris isolate GON_20 tRNA-Pro and control region
            I, partial sequence; mitochondrial.
ACCESSION   GON_20
VERSION
KEYWORDS    .
SOURCE      mitochondrion Canis lupus familiaris (dog)
  ORGANISM  Canis lupus familiaris
            Eukaryota; Metazoa; Chordata; Craniata; Vertebrata; Euteleostomi;
            Mammalia; Eutheria; Laurasiatheria; Carnivora; Caniformia; Canidae;
            Canis.
REFERENCE   1  (bases 1 to 731)
  AUTHORS   Marinov,M., Hristov,P. and Radoslavov,G.
  TITLE     Mitochondrial diversity of native Bulgarian dog
  JOURNAL   Unpublished
REFERENCE   2  (bases 1 to 731)
  AUTHORS   Marinov,M., Hristov,P. and Radoslavov,G.
  TITLE     Direct Submission
  JOURNAL   Submitted (08-FEB-2018) Animal diversity resources, Institute of
            Biodiversity and Ecosystem Research - BAS, 'Akad. G. Bonchev' str.,
            bl 25, Sofia, Sofia 1113, Bulgaria
COMMENT     Bankit Comment: TOTAL # OF SEQS:130.
            Bankit Comment: TOTAL # OF SETS:1.
            
            ##Assembly-Data-START##
            Sequencing Technology :: Sanger dideoxy sequencing
            ##Assembly-Data-END##
FEATURES             Location/Qualifiers
     source          1..731
                     /organism="Canis lupus familiaris"
                     /organelle="mitochondrion"
                     /mol_type="genomic DNA"
                     /sub_species="familiaris"
                     /db_xref="taxon:9615"
                     /country="Bulgaria"
                     /breed="Bulgarian Scenthound dog: Gonche"
     gene            <1..97
                     /gene="tRNA-Pro"
     precursor_RNA   <1..97
                     /gene="tRNA-Pro"
                     /product="tRNA-Pro"
     D-loop          98..>731
                     /note="control region"
BASE COUNT      206 a    198 c    114 g    213 t
ORIGIN      
        1 aaaaatggag aataaccgcc ctccctaaga ctcaaggaag aagctcttgc tccaccatca
       61 gcacccaaag ctgaaattct tcttaaacta ttccctgaca cccctacatt catatattga
      121 atcaccccta ctgtgctatg tcagtatttc caggtaaacc cttcttccct cccctatgta
      181 cgtcgtgcat taatggtttg ccccatgcat ataagcatgt acataatatt atatccttac
      241 ataggacata ctaactcaat ctcataattc actgatctgt caacagtaac cgaatgcata
      301 tcacttagtc caataagggc ttaatcacca tgcctcgaga aaccatcaac ccttgctcgt
      361 aatgtccctc ttctcgctcc gggcccatac taacgtgggg gttactatca tgaaactata
      421 cctggcatct ggttcttacc tcagggccat aactttattt actccaatcc tactaattct
      481 cgcaaatggg acatctcgat ggactaatga ctaatcagcc catgatcaca cataactgtg
      541 gtgtcatgca tttggtatct tttaattttt aggggggaat ctgctatcac tcatctacga
      601 ccgcaacggc actaactcta acttatcttc tgctctcagg ggatatgccc gtcgcggccc
      661 taatgcagtc aaataacttg tagctggact tattcattat catttatcaa ctcacgcata
      721 aaatcaaggt g
//
LOCUS       GON_21                   731 bp    DNA     linear   MAM 08-FEB-2018
DEFINITION  Canis lupus familiaris isolate GON_21 tRNA-Pro and control region
            I, partial sequence; mitochondrial.
ACCESSION   GON_21
VERSION
KEYWORDS    .
SOURCE      mitochondrion Canis lupus familiaris (dog)
  ORGANISM  Canis lupus familiaris
            Eukaryota; Metazoa; Chordata; Craniata; Vertebrata; Euteleostomi;
            Mammalia; Eutheria; Laurasiatheria; Carnivora; Caniformia; Canidae;
            Canis.
REFERENCE   1  (bases 1 to 731)
  AUTHORS   Marinov,M., Hristov,P. and Radoslavov,G.
  TITLE     Mitochondrial diversity of native Bulgarian dog
  JOURNAL   Unpublished
REFERENCE   2  (bases 1 to 731)
  AUTHORS   Marinov,M., Hristov,P. and Radoslavov,G.
  TITLE     Direct Submission
  JOURNAL   Submitted (08-FEB-2018) Animal diversity resources, Institute of
            Biodiversity and Ecosystem Research - BAS, 'Akad. G. Bonchev' str.,
            bl 25, Sofia, Sofia 1113, Bulgaria
COMMENT     Bankit Comment: TOTAL # OF SEQS:130.
            Bankit Comment: TOTAL # OF SETS:1.
            
            ##Assembly-Data-START##
            Sequencing Technology :: Sanger dideoxy sequencing
            ##Assembly-Data-END##
FEATURES             Location/Qualifiers
     source          1..731
                     /organism="Canis lupus familiaris"
                     /organelle="mitochondrion"
                     /mol_type="genomic DNA"
                     /sub_species="familiaris"
                     /db_xref="taxon:9615"
                     /country="Bulgaria"
                     /breed="Bulgarian Scenthound dog: Gonche"
     gene            <1..97
                     /gene="tRNA-Pro"
     precursor_RNA   <1..97
                     /gene="tRNA-Pro"
                     /product="tRNA-Pro"
     D-loop          98..>731
                     /note="control region"
BASE COUNT      206 a    198 c    114 g    213 t
ORIGIN      
        1 aaaaatggag aataaccgcc ctccctaaga ctcaaggaag aagctcttgc tccaccatca
       61 gcacccaaag ctgaaattct tcttaaacta ttccctgaca cccctacatt catatattga
      121 atcaccccta ctgtgctatg tcagtatttc caggtaaacc cttcttccct cccctatgta
      181 cgtcgtgcat taatggtttg ccccatgcat ataagcatgt acataatatt atatccttac
      241 ataggacata ctaactcaat ctcataattc actgatctgt caacagtaac cgaatgcata
      301 tcacttagtc caataagggc ttaatcacca tgcctcgaga aaccatcaac ccttgctcgt
      361 aatgtccctc ttctcgctcc gggcccatac taacgtgggg gttactatca tgaaactata
      421 cctggcatct ggttcttacc tcagggccat aactttattt actccaatcc tactaattct
      481 cgcaaatggg acatctcgat ggactaatga ctaatcagcc catgatcaca cataactgtg
      541 gtgtcatgca tttggtatct tttaattttt aggggggaat ctgctatcac tcatctacga
      601 ccgcaacggc actaactcta acttatcttc tgctctcagg ggatatgccc gtcgcggccc
      661 taatgcagtc aaataacttg tagctggact tattcattat catttatcaa ctcacgcata
      721 aaatcaaggt g
//
LOCUS       GON_22                   731 bp    DNA     linear   MAM 08-FEB-2018
DEFINITION  Canis lupus familiaris isolate GON_22 tRNA-Pro and control region
            I, partial sequence; mitochondrial.
ACCESSION   GON_22
VERSION
KEYWORDS    .
SOURCE      mitochondrion Canis lupus familiaris (dog)
  ORGANISM  Canis lupus familiaris
            Eukaryota; Metazoa; Chordata; Craniata; Vertebrata; Euteleostomi;
            Mammalia; Eutheria; Laurasiatheria; Carnivora; Caniformia; Canidae;
            Canis.
REFERENCE   1  (bases 1 to 731)
  AUTHORS   Marinov,M., Hristov,P. and Radoslavov,G.
  TITLE     Mitochondrial diversity of native Bulgarian dog
  JOURNAL   Unpublished
REFERENCE   2  (bases 1 to 731)
  AUTHORS   Marinov,M., Hristov,P. and Radoslavov,G.
  TITLE     Direct Submission
  JOURNAL   Submitted (08-FEB-2018) Animal diversity resources, Institute of
            Biodiversity and Ecosystem Research - BAS, 'Akad. G. Bonchev' str.,
            bl 25, Sofia, Sofia 1113, Bulgaria
COMMENT     Bankit Comment: TOTAL # OF SEQS:130.
            Bankit Comment: TOTAL # OF SETS:1.
            
            ##Assembly-Data-START##
            Sequencing Technology :: Sanger dideoxy sequencing
            ##Assembly-Data-END##
FEATURES             Location/Qualifiers
     source          1..731
                     /organism="Canis lupus familiaris"
                     /organelle="mitochondrion"
                     /mol_type="genomic DNA"
                     /sub_species="familiaris"
                     /db_xref="taxon:9615"
                     /country="Bulgaria"
                     /breed="Bulgarian Scenthound dog: Gonche"
     gene            <1..97
                     /gene="tRNA-Pro"
     precursor_RNA   <1..97
                     /gene="tRNA-Pro"
                     /product="tRNA-Pro"
     D-loop          98..>731
                     /note="control region"
BASE COUNT      206 a    198 c    114 g    213 t
ORIGIN      
        1 aaaaatggag aataaccgcc ctccctaaga ctcaaggaag aagctcttgc tccaccatca
       61 gcacccaaag ctgaaattct tcttaaacta ttccctgaca cccctacatt catatattga
      121 atcaccccta ctgtgctatg tcagtatttc caggtaaacc cttcttccct cccctatgta
      181 cgtcgtgcat taatggtttg ccccatgcat ataagcatgt acataatatt atatccttac
      241 ataggacata ctaactcaat ctcataattc actgatctgt caacagtaac cgaatgcata
      301 tcacttagtc caataagggc ttaatcacca tgcctcgaga aaccatcaac ccttgctcgt
      361 aatgtccctc ttctcgctcc gggcccatac taacgtgggg gttactatca tgaaactata
      421 cctggcatct ggttcttacc tcagggccat aactttattt actccaatcc tactaattct
      481 cgcaaatggg acatctcgat ggactaatga ctaatcagcc catgatcaca cataactgtg
      541 gtgtcatgca tttggtatct tttaattttt aggggggaat ctgctatcac tcatctacga
      601 ccgcaacggc actaactcta acttatcttc tgctctcagg ggatatgccc gtcgcggccc
      661 taatgcagtc aaataacttg tagctggact tattcattat catttatcaa ctcacgcata
      721 aaatcaaggt g
//
LOCUS       GON_23                   732 bp    DNA     linear   MAM 08-FEB-2018
DEFINITION  Canis lupus familiaris isolate GON_23 tRNA-Pro and control region
            I, partial sequence; mitochondrial.
ACCESSION   GON_23
VERSION
KEYWORDS    .
SOURCE      mitochondrion Canis lupus familiaris (dog)
  ORGANISM  Canis lupus familiaris
            Eukaryota; Metazoa; Chordata; Craniata; Vertebrata; Euteleostomi;
            Mammalia; Eutheria; Laurasiatheria; Carnivora; Caniformia; Canidae;
            Canis.
REFERENCE   1  (bases 1 to 732)
  AUTHORS   Marinov,M., Hristov,P. and Radoslavov,G.
  TITLE     Mitochondrial diversity of native Bulgarian dog
  JOURNAL   Unpublished
REFERENCE   2  (bases 1 to 732)
  AUTHORS   Marinov,M., Hristov,P. and Radoslavov,G.
  TITLE     Direct Submission
  JOURNAL   Submitted (08-FEB-2018) Animal diversity resources, Institute of
            Biodiversity and Ecosystem Research - BAS, 'Akad. G. Bonchev' str.,
            bl 25, Sofia, Sofia 1113, Bulgaria
COMMENT     Bankit Comment: TOTAL # OF SEQS:130.
            Bankit Comment: TOTAL # OF SETS:1.
            
            ##Assembly-Data-START##
            Sequencing Technology :: Sanger dideoxy sequencing
            ##Assembly-Data-END##
FEATURES             Location/Qualifiers
     source          1..732
                     /organism="Canis lupus familiaris"
                     /organelle="mitochondrion"
                     /mol_type="genomic DNA"
                     /sub_species="familiaris"
                     /db_xref="taxon:9615"
                     /country="Bulgaria"
                     /breed="Bulgarian Scenthound dog: Gonche"
     gene            <1..97
                     /gene="tRNA-Pro"
     precursor_RNA   <1..97
                     /gene="tRNA-Pro"
                     /product="tRNA-Pro"
     D-loop          98..>732
                     /note="control region"
BASE COUNT      205 a    200 c    116 g    211 t
ORIGIN      
        1 aaaaatggag agtaaccgcc ctccctaaga ctcaaggaag aagctcttgc tccaccatca
       61 gcacccaaag ctgagattct tcttaaacta ttccctgaca cccctacatt catatattga
      121 atcaccccta ctgtgctatg tcagtatctc caggtaaacc cttctcccct cccctatgta
      181 cgtcgtgcat taatggtttg ccccatgcat ataagcatgt acataatatt atatccttac
      241 ataggacata ttaactcaat ctcatagttc actgatctat caacagtaat cgaatgcata
      301 tcacttagtc caataagggc ttaatcacca tgcctcgaga aaccatcaac ccttgctcgt
      361 aatgtccctc ttctcgctcc gggcccatac taacgtgggg gttactatca tgaaactata
      421 cctggcatct ggttcttact tcagggccat aactttattt actccaatcc tactaattct
      481 cgcaaatggg acatctcgat ggactaatga ctaatcagcc catgatcaca cataactgtg
      541 gtgtcatgca tctggtatct tttaattttt agggggggaa tctgctatca ctcacctacg
      601 accgcaacgg cactaactct aacttatctt ctgctctcag ggaatatgcc cgtcgcggcc
      661 ctaacgcagt caaataactt gtagctggac ttattcatta tcatttatca actcacgcat
      721 aaaatcaagg tg
//
LOCUS       GON_24                   732 bp    DNA     linear   MAM 08-FEB-2018
DEFINITION  Canis lupus familiaris isolate GON_24 tRNA-Pro and control region
            I, partial sequence; mitochondrial.
ACCESSION   GON_24
VERSION
KEYWORDS    .
SOURCE      mitochondrion Canis lupus familiaris (dog)
  ORGANISM  Canis lupus familiaris
            Eukaryota; Metazoa; Chordata; Craniata; Vertebrata; Euteleostomi;
            Mammalia; Eutheria; Laurasiatheria; Carnivora; Caniformia; Canidae;
            Canis.
REFERENCE   1  (bases 1 to 732)
  AUTHORS   Marinov,M., Hristov,P. and Radoslavov,G.
  TITLE     Mitochondrial diversity of native Bulgarian dog
  JOURNAL   Unpublished
REFERENCE   2  (bases 1 to 732)
  AUTHORS   Marinov,M., Hristov,P. and Radoslavov,G.
  TITLE     Direct Submission
  JOURNAL   Submitted (08-FEB-2018) Animal diversity resources, Institute of
            Biodiversity and Ecosystem Research - BAS, 'Akad. G. Bonchev' str.,
            bl 25, Sofia, Sofia 1113, Bulgaria
COMMENT     Bankit Comment: TOTAL # OF SEQS:130.
            Bankit Comment: TOTAL # OF SETS:1.
            
            ##Assembly-Data-START##
            Sequencing Technology :: Sanger dideoxy sequencing
            ##Assembly-Data-END##
FEATURES             Location/Qualifiers
     source          1..732
                     /organism="Canis lupus familiaris"
                     /organelle="mitochondrion"
                     /mol_type="genomic DNA"
                     /sub_species="familiaris"
                     /db_xref="taxon:9615"
                     /country="Bulgaria"
                     /breed="Bulgarian Scenthound dog: Gonche"
     gene            <1..97
                     /gene="tRNA-Pro"
     precursor_RNA   <1..97
                     /gene="tRNA-Pro"
                     /product="tRNA-Pro"
     D-loop          98..>732
                     /note="control region"
BASE COUNT      205 a    199 c    116 g    212 t
ORIGIN      
        1 aaaaatggag agtaaccgcc ctccctaaga ctcaaggaag aagctcttgc tccaccatca
       61 gcacccaaag ctgagattct tcttaaacta ttccctgaca cccctacatt catatattga
      121 atcaccccta ctgtgctatg tcagtatctc caggtaaacc cttctcccct cccctatgta
      181 cgtcgtgcat taatggtttg ccccatgcat ataagcatgt acataatatt atatccttac
      241 ataggacata ttaactcaac ctcatagttc actgatctat caacagtaat cgaatgcata
      301 tcacttagtc caataagggc ttaatcacca tgcctcgaga aaccatcaac ccttgctcgt
      361 aatgtccctc ttctcgctcc gggcccatac taacgtgggg gttactatca tgaaactata
      421 cctggcatct ggttcttact tcagggccat aactttattt actccaatcc tactaattct
      481 cgcaaatggg acatctcgat ggactaatga ctaatcagcc catgatcaca cataactgtg
      541 gtgtcatgca tctggtatct tttaattttt agggggggaa tctgctatca ctcatctacg
      601 accgcaacgg cactaactct aacttatctt ctgctctcag ggaatatgcc cgtcgcggcc
      661 ctaatgcagt caaataactt gtagctggac ttattcatta tcatttatca actcacgcat
      721 aaaatcaagg tg
//
LOCUS       GON_25                   731 bp    DNA     linear   MAM 08-FEB-2018
DEFINITION  Canis lupus familiaris isolate GON_25 tRNA-Pro and control region
            I, partial sequence; mitochondrial.
ACCESSION   GON_25
VERSION
KEYWORDS    .
SOURCE      mitochondrion Canis lupus familiaris (dog)
  ORGANISM  Canis lupus familiaris
            Eukaryota; Metazoa; Chordata; Craniata; Vertebrata; Euteleostomi;
            Mammalia; Eutheria; Laurasiatheria; Carnivora; Caniformia; Canidae;
            Canis.
REFERENCE   1  (bases 1 to 731)
  AUTHORS   Marinov,M., Hristov,P. and Radoslavov,G.
  TITLE     Mitochondrial diversity of native Bulgarian dog
  JOURNAL   Unpublished
REFERENCE   2  (bases 1 to 731)
  AUTHORS   Marinov,M., Hristov,P. and Radoslavov,G.
  TITLE     Direct Submission
  JOURNAL   Submitted (08-FEB-2018) Animal diversity resources, Institute of
            Biodiversity and Ecosystem Research - BAS, 'Akad. G. Bonchev' str.,
            bl 25, Sofia, Sofia 1113, Bulgaria
COMMENT     Bankit Comment: TOTAL # OF SEQS:130.
            Bankit Comment: TOTAL # OF SETS:1.
            
            ##Assembly-Data-START##
            Sequencing Technology :: Sanger dideoxy sequencing
            ##Assembly-Data-END##
FEATURES             Location/Qualifiers
     source          1..731
                     /organism="Canis lupus familiaris"
                     /organelle="mitochondrion"
                     /mol_type="genomic DNA"
                     /sub_species="familiaris"
                     /db_xref="taxon:9615"
                     /country="Bulgaria"
                     /breed="Bulgarian Scenthound dog: Gonche"
     gene            <1..97
                     /gene="tRNA-Pro"
     precursor_RNA   <1..97
                     /gene="tRNA-Pro"
                     /product="tRNA-Pro"
     D-loop          98..>731
                     /note="control region"
BASE COUNT      206 a    198 c    114 g    213 t
ORIGIN      
        1 aaaaatggag aataaccgcc ctccctaaga ctcaaggaag aagctcttgc tccaccatca
       61 gcacccaaag ctgaaattct tcttaaacta ttccctgaca cccctacatt catatattga
      121 atcaccccta ctgtgctatg tcagtatttc caggtaaacc cttcttccct cccctatgta
      181 cgtcgtgcat taatggtttg ccccatgcat ataagcatgt acataatatt atatccttac
      241 ataggacata ctaactcaat ctcataattc actgatctgt caacagtaac cgaatgcata
      301 tcacttagtc caataagggc ttaatcacca tgcctcgaga aaccatcaac ccttgctcgt
      361 aatgtccctc ttctcgctcc gggcccatac taacgtgggg gttactatca tgaaactata
      421 cctggcatct ggttcttacc tcagggccat aactttattt actccaatcc tactaattct
      481 cgcaaatggg acatctcgat ggactaatga ctaatcagcc catgatcaca cataactgtg
      541 gtgtcatgca tttggtatct tttaattttt aggggggaat ctgctatcac tcatctacga
      601 ccgcaacggc actaactcta acttatcttc tgctctcagg ggatatgccc gtcgcggccc
      661 taatgcagtc aaataacttg tagctggact tattcattat catttatcaa ctcacgcata
      721 aaatcaaggt g
//
LOCUS       GON_27                   732 bp    DNA     linear   MAM 08-FEB-2018
DEFINITION  Canis lupus familiaris isolate GON_27 tRNA-Pro and control region
            I, partial sequence; mitochondrial.
ACCESSION   GON_27
VERSION
KEYWORDS    .
SOURCE      mitochondrion Canis lupus familiaris (dog)
  ORGANISM  Canis lupus familiaris
            Eukaryota; Metazoa; Chordata; Craniata; Vertebrata; Euteleostomi;
            Mammalia; Eutheria; Laurasiatheria; Carnivora; Caniformia; Canidae;
            Canis.
REFERENCE   1  (bases 1 to 732)
  AUTHORS   Marinov,M., Hristov,P. and Radoslavov,G.
  TITLE     Mitochondrial diversity of native Bulgarian dog
  JOURNAL   Unpublished
REFERENCE   2  (bases 1 to 732)
  AUTHORS   Marinov,M., Hristov,P. and Radoslavov,G.
  TITLE     Direct Submission
  JOURNAL   Submitted (08-FEB-2018) Animal diversity resources, Institute of
            Biodiversity and Ecosystem Research - BAS, 'Akad. G. Bonchev' str.,
            bl 25, Sofia, Sofia 1113, Bulgaria
COMMENT     Bankit Comment: TOTAL # OF SEQS:130.
            Bankit Comment: TOTAL # OF SETS:1.
            
            ##Assembly-Data-START##
            Sequencing Technology :: Sanger dideoxy sequencing
            ##Assembly-Data-END##
FEATURES             Location/Qualifiers
     source          1..732
                     /organism="Canis lupus familiaris"
                     /organelle="mitochondrion"
                     /mol_type="genomic DNA"
                     /sub_species="familiaris"
                     /db_xref="taxon:9615"
                     /country="Bulgaria"
                     /breed="Bulgarian Scenthound dog: Gonche"
     gene            <1..97
                     /gene="tRNA-Pro"
     precursor_RNA   <1..97
                     /gene="tRNA-Pro"
                     /product="tRNA-Pro"
     D-loop          98..>732
                     /note="control region"
BASE COUNT      210 a    199 c    111 g    212 t
ORIGIN      
        1 aaaaatggag agtaaccgcc ctccctaaga ctcaaggaag aagctcttgc tccaccatca
       61 gcacccaaag ctgaaattct tcttaaacta ttccctgaca cccctacatt catatattga
      121 atcaccccta ctgtgctatg tcagtatctc caggtaaacc cttcttccct cccctatgta
      181 cgtcgtgcat taatggtttg ccccatgcat ataagcatgt acataatatt atatccttac
      241 ataggacata ctaactcaat ctcataattc actgatcttt caacagtaac cgaatgcata
      301 tcacttagtc caataagggc ttaatcacca tgcctcgaga aaccatcaac ccttgctcgt
      361 aatgtccctc ttctcgctcc gggcccatac taacgtgggg gttactatca tgaaactata
      421 cctggcatct ggttcttact tcagggccat aactttattt actccaatcc tactaattct
      481 cgcaaatggg acatctcgat ggactaatga ctaatcagcc catgatcaca cataactgtg
      541 gtgtcatgca tttggtatct tttaattttt agggggggaa tctgctatca ctcacttaca
      601 accgcaacgg cacttactct aacttatcct ccgttctcag ggaatatgcc cgtcgcggcc
      661 cttatgcagt caaataactt gtaactgaac taattcataa tcattaatca actcacgcat
      721 aaaatcaagg tg
//
LOCUS       GON_28                   315 bp    DNA     linear   MAM 08-FEB-2018
DEFINITION  Canis lupus familiaris isolate GON_28 tRNA-Pro and control region
            I, partial sequence; mitochondrial.
ACCESSION   GON_28
VERSION
KEYWORDS    .
SOURCE      mitochondrion Canis lupus familiaris (dog)
  ORGANISM  Canis lupus familiaris
            Eukaryota; Metazoa; Chordata; Craniata; Vertebrata; Euteleostomi;
            Mammalia; Eutheria; Laurasiatheria; Carnivora; Caniformia; Canidae;
            Canis.
REFERENCE   1  (bases 1 to 315)
  AUTHORS   Marinov,M., Hristov,P. and Radoslavov,G.
  TITLE     Mitochondrial diversity of native Bulgarian dog
  JOURNAL   Unpublished
REFERENCE   2  (bases 1 to 315)
  AUTHORS   Marinov,M., Hristov,P. and Radoslavov,G.
  TITLE     Direct Submission
  JOURNAL   Submitted (08-FEB-2018) Animal diversity resources, Institute of
            Biodiversity and Ecosystem Research - BAS, 'Akad. G. Bonchev' str.,
            bl 25, Sofia, Sofia 1113, Bulgaria
COMMENT     Bankit Comment: TOTAL # OF SEQS:130.
            Bankit Comment: TOTAL # OF SETS:1.
            
            ##Assembly-Data-START##
            Sequencing Technology :: Sanger dideoxy sequencing
            ##Assembly-Data-END##
FEATURES             Location/Qualifiers
     source          1..315
                     /organism="Canis lupus familiaris"
                     /organelle="mitochondrion"
                     /mol_type="genomic DNA"
                     /sub_species="familiaris"
                     /db_xref="taxon:9615"
                     /country="Bulgaria"
                     /breed="Bulgarian Scenthound dog: Gonche"
     gene            <1..97
                     /gene="tRNA-Pro"
     precursor_RNA   <1..97
                     /gene="tRNA-Pro"
                     /product="tRNA-Pro"
     D-loop          98..>315
                     /note="D-loop"
BASE COUNT       96 a     87 c     41 g     91 t
ORIGIN      
        1 aaaaatggag agtaaccgcc ctccctaaga ctcaaggaag aagctcttgc tccaccatca
       61 gcacccaaag ctgagattct tcttaaacta ttccctgaca cccctacatt catatattga
      121 atcaccccta ctgtgctatg tcagtatttc caggtaaacc cttcttccct cccctatgta
      181 cgtcgtgcat taatggtttg ccccatgcat ataagcatgt acataatatt atatccttac
      241 ataggacata ctaactcaat ctcataattc actgatctgt caacagtaat cgaatgcata
      301 tcacttagtc caata
//
LOCUS       GON_29                   731 bp    DNA     linear   MAM 08-FEB-2018
DEFINITION  Canis lupus familiaris isolate GON_29 tRNA-Pro and control region
            I, partial sequence; mitochondrial.
ACCESSION   GON_29
VERSION
KEYWORDS    .
SOURCE      mitochondrion Canis lupus familiaris (dog)
  ORGANISM  Canis lupus familiaris
            Eukaryota; Metazoa; Chordata; Craniata; Vertebrata; Euteleostomi;
            Mammalia; Eutheria; Laurasiatheria; Carnivora; Caniformia; Canidae;
            Canis.
REFERENCE   1  (bases 1 to 731)
  AUTHORS   Marinov,M., Hristov,P. and Radoslavov,G.
  TITLE     Mitochondrial diversity of native Bulgarian dog
  JOURNAL   Unpublished
REFERENCE   2  (bases 1 to 731)
  AUTHORS   Marinov,M., Hristov,P. and Radoslavov,G.
  TITLE     Direct Submission
  JOURNAL   Submitted (08-FEB-2018) Animal diversity resources, Institute of
            Biodiversity and Ecosystem Research - BAS, 'Akad. G. Bonchev' str.,
            bl 25, Sofia, Sofia 1113, Bulgaria
COMMENT     Bankit Comment: TOTAL # OF SEQS:130.
            Bankit Comment: TOTAL # OF SETS:1.
            
            ##Assembly-Data-START##
            Sequencing Technology :: Sanger dideoxy sequencing
            ##Assembly-Data-END##
FEATURES             Location/Qualifiers
     source          1..731
                     /organism="Canis lupus familiaris"
                     /organelle="mitochondrion"
                     /mol_type="genomic DNA"
                     /sub_species="familiaris"
                     /db_xref="taxon:9615"
                     /country="Bulgaria"
                     /breed="Bulgarian Scenthound dog: Gonche"
     gene            <1..97
                     /gene="tRNA-Pro"
     precursor_RNA   <1..97
                     /gene="tRNA-Pro"
                     /product="tRNA-Pro"
     D-loop          98..>731
                     /note="control region"
BASE COUNT      206 a    198 c    114 g    213 t
ORIGIN      
        1 aaaaatggag aataaccgcc ctccctaaga ctcaaggaag aagctcttgc tccaccatca
       61 gcacccaaag ctgaaattct tcttaaacta ttccctgaca cccctacatt catatattga
      121 atcaccccta ctgtgctatg tcagtatttc caggtaaacc cttcttccct cccctatgta
      181 cgtcgtgcat taatggtttg ccccatgcat ataagcatgt acataatatt atatccttac
      241 ataggacata ctaactcaat ctcataattc actgatctgt caacagtaac cgaatgcata
      301 tcacttagtc caataagggc ttaatcacca tgcctcgaga aaccatcaac ccttgctcgt
      361 aatgtccctc ttctcgctcc gggcccatac taacgtgggg gttactatca tgaaactata
      421 cctggcatct ggttcttacc tcagggccat aactttattt actccaatcc tactaattct
      481 cgcaaatggg acatctcgat ggactaatga ctaatcagcc catgatcaca cataactgtg
      541 gtgtcatgca tttggtatct tttaattttt aggggggaat ctgctatcac tcatctacga
      601 ccgcaacggc actaactcta acttatcttc tgctctcagg ggatatgccc gtcgcggccc
      661 taatgcagtc aaataacttg tagctggact tattcattat catttatcaa ctcacgcata
      721 aaatcaaggt g
//
LOCUS       GON_3                    731 bp    DNA     linear   MAM 08-FEB-2018
DEFINITION  Canis lupus familiaris isolate GON_3 tRNA-Pro and control region I,
            partial sequence; mitochondrial.
ACCESSION   GON_3
VERSION
KEYWORDS    .
SOURCE      mitochondrion Canis lupus familiaris (dog)
  ORGANISM  Canis lupus familiaris
            Eukaryota; Metazoa; Chordata; Craniata; Vertebrata; Euteleostomi;
            Mammalia; Eutheria; Laurasiatheria; Carnivora; Caniformia; Canidae;
            Canis.
REFERENCE   1  (bases 1 to 731)
  AUTHORS   Marinov,M., Hristov,P. and Radoslavov,G.
  TITLE     Mitochondrial diversity of native Bulgarian dog
  JOURNAL   Unpublished
REFERENCE   2  (bases 1 to 731)
  AUTHORS   Marinov,M., Hristov,P. and Radoslavov,G.
  TITLE     Direct Submission
  JOURNAL   Submitted (08-FEB-2018) Animal diversity resources, Institute of
            Biodiversity and Ecosystem Research - BAS, 'Akad. G. Bonchev' str.,
            bl 25, Sofia, Sofia 1113, Bulgaria
COMMENT     Bankit Comment: TOTAL # OF SEQS:130.
            Bankit Comment: TOTAL # OF SETS:1.
            
            ##Assembly-Data-START##
            Sequencing Technology :: Sanger dideoxy sequencing
            ##Assembly-Data-END##
FEATURES             Location/Qualifiers
     source          1..731
                     /organism="Canis lupus familiaris"
                     /organelle="mitochondrion"
                     /mol_type="genomic DNA"
                     /sub_species="familiaris"
                     /db_xref="taxon:9615"
                     /country="Bulgaria"
                     /breed="Bulgarian Scenthound dog: Gonche"
     gene            <1..97
                     /gene="tRNA-Pro"
     precursor_RNA   <1..97
                     /gene="tRNA-Pro"
                     /product="tRNA-Pro"
     D-loop          98..>731
                     /note="control region"
BASE COUNT      206 a    198 c    114 g    213 t
ORIGIN      
        1 aaaaatggag aataaccgcc ctccctaaga ctcaaggaag aagctcttgc tccaccatca
       61 gcacccaaag ctgaaattct tcttaaacta ttccctgaca cccctacatt catatattga
      121 atcaccccta ctgtgctatg tcagtatttc caggtaaacc cttcttccct cccctatgta
      181 cgtcgtgcat taatggtttg ccccatgcat ataagcatgt acataatatt atatccttac
      241 ataggacata ctaactcaat ctcataattc actgatctgt caacagtaac cgaatgcata
      301 tcacttagtc caataagggc ttaatcacca tgcctcgaga aaccatcaac ccttgctcgt
      361 aatgtccctc ttctcgctcc gggcccatac taacgtgggg gttactatca tgaaactata
      421 cctggcatct ggttcttacc tcagggccat aactttattt actccaatcc tactaattct
      481 cgcaaatggg acatctcgat ggactaatga ctaatcagcc catgatcaca cataactgtg
      541 gtgtcatgca tttggtatct tttaattttt aggggggaat ctgctatcac tcatctacga
      601 ccgcaacggc actaactcta acttatcttc tgctctcagg ggatatgccc gtcgcggccc
      661 taatgcagtc aaataacttg tagctggact tattcattat catttatcaa ctcacgcata
      721 aaatcaaggt g
//
LOCUS       GON_31.1                 732 bp    DNA     linear   MAM 08-FEB-2018
DEFINITION  Canis lupus familiaris isolate GON_31.1 tRNA-Pro and control region
            I, partial sequence; mitochondrial.
ACCESSION   GON_31.1
VERSION
KEYWORDS    .
SOURCE      mitochondrion Canis lupus familiaris (dog)
  ORGANISM  Canis lupus familiaris
            Eukaryota; Metazoa; Chordata; Craniata; Vertebrata; Euteleostomi;
            Mammalia; Eutheria; Laurasiatheria; Carnivora; Caniformia; Canidae;
            Canis.
REFERENCE   1  (bases 1 to 732)
  AUTHORS   Marinov,M., Hristov,P. and Radoslavov,G.
  TITLE     Mitochondrial diversity of native Bulgarian dog
  JOURNAL   Unpublished
REFERENCE   2  (bases 1 to 732)
  AUTHORS   Marinov,M., Hristov,P. and Radoslavov,G.
  TITLE     Direct Submission
  JOURNAL   Submitted (08-FEB-2018) Animal diversity resources, Institute of
            Biodiversity and Ecosystem Research - BAS, 'Akad. G. Bonchev' str.,
            bl 25, Sofia, Sofia 1113, Bulgaria
COMMENT     Bankit Comment: TOTAL # OF SEQS:130.
            Bankit Comment: TOTAL # OF SETS:1.
            
            ##Assembly-Data-START##
            Sequencing Technology :: Sanger dideoxy sequencing
            ##Assembly-Data-END##
FEATURES             Location/Qualifiers
     source          1..732
                     /organism="Canis lupus familiaris"
                     /organelle="mitochondrion"
                     /mol_type="genomic DNA"
                     /sub_species="familiaris"
                     /db_xref="taxon:9615"
                     /country="Bulgaria"
                     /breed="Bulgarian Scenthound dog: Gonche"
     gene            <1..97
                     /gene="tRNA-Pro"
     precursor_RNA   <1..97
                     /gene="tRNA-Pro"
                     /product="tRNA-Pro"
     D-loop          98..>732
                     /note="control region"
BASE COUNT      206 a    200 c    115 g    211 t
ORIGIN      
        1 aaaaatggag agtaaccgcc ctccctaaga ctcaaggaag aagctcttgc tccaccatca
       61 gcacccaaag ctgagattct tcttaaacta ttccctgaca cccctacatt catatattga
      121 atcaccccta ctgtgctatg tcagtatctc caggtaaacc cttctcccct cccctatgta
      181 cgtcgtgcat taatggtttg ccccatgcat ataagcatgt acataatatt atatccttac
      241 ataggacata ttaactcaat ctcataattc actgatctat caacagtaat cgaatgcata
      301 tcacttagtc caataagggc ttaatcacca tgcctcgaga aaccatcaac ccttgctcgt
      361 aatgtccctc ttctcgctcc gggcccatac taacgtgggg gttactatca tgaaactata
      421 cctggcatct ggttcttact tcagggccat aactttattt actccaatcc tactaattct
      481 cgcaaatggg acatctcgat ggactaatga ctaatcagcc catgatcaca cataactgtg
      541 gtgtcatgca tctggtatct tttaattttt agggggggaa tctgctatca ctcacctacg
      601 accgcaacgg cactaactct aacttatctt ctgctctcag ggaatatgcc cgtcgcggcc
      661 ctaacgcagt caaataactt gtagctggac ttattcatta tcatttatca actcacgcat
      721 aaaatcaagg tg
//
LOCUS       GON_31.2                 732 bp    DNA     linear   MAM 08-FEB-2018
DEFINITION  Canis lupus familiaris isolate GON_31.2 tRNA-Pro and control region
            I, partial sequence; mitochondrial.
ACCESSION   GON_31.2
VERSION
KEYWORDS    .
SOURCE      mitochondrion Canis lupus familiaris (dog)
  ORGANISM  Canis lupus familiaris
            Eukaryota; Metazoa; Chordata; Craniata; Vertebrata; Euteleostomi;
            Mammalia; Eutheria; Laurasiatheria; Carnivora; Caniformia; Canidae;
            Canis.
REFERENCE   1  (bases 1 to 732)
  AUTHORS   Marinov,M., Hristov,P. and Radoslavov,G.
  TITLE     Mitochondrial diversity of native Bulgarian dog
  JOURNAL   Unpublished
REFERENCE   2  (bases 1 to 732)
  AUTHORS   Marinov,M., Hristov,P. and Radoslavov,G.
  TITLE     Direct Submission
  JOURNAL   Submitted (08-FEB-2018) Animal diversity resources, Institute of
            Biodiversity and Ecosystem Research - BAS, 'Akad. G. Bonchev' str.,
            bl 25, Sofia, Sofia 1113, Bulgaria
COMMENT     Bankit Comment: TOTAL # OF SEQS:130.
            Bankit Comment: TOTAL # OF SETS:1.
            
            ##Assembly-Data-START##
            Sequencing Technology :: Sanger dideoxy sequencing
            ##Assembly-Data-END##
FEATURES             Location/Qualifiers
     source          1..732
                     /organism="Canis lupus familiaris"
                     /organelle="mitochondrion"
                     /mol_type="genomic DNA"
                     /sub_species="familiaris"
                     /db_xref="taxon:9615"
                     /country="Bulgaria"
                     /breed="Bulgarian Scenthound dog: Gonche"
     gene            <1..97
                     /gene="tRNA-Pro"
     precursor_RNA   <1..97
                     /gene="tRNA-Pro"
                     /product="tRNA-Pro"
     D-loop          98..>732
                     /note="control region"
BASE COUNT      206 a    200 c    115 g    211 t
ORIGIN      
        1 aaaaatggag agtaaccgcc ctccctaaga ctcaaggaag aagctcttgc tccaccatca
       61 gcacccaaag ctgagattct tcttaaacta ttccctgaca cccctacatt catatattga
      121 atcaccccta ctgtgctatg tcagtatctc caggtaaacc cttctcccct cccctatgta
      181 cgtcgtgcat taatggtttg ccccatgcat ataagcatgt acataatatt atatccttac
      241 ataggacata ttaactcaat ctcataattc actgatctat caacagtaat cgaatgcata
      301 tcacttagtc caataagggc ttaatcacca tgcctcgaga aaccatcaac ccttgctcgt
      361 aatgtccctc ttctcgctcc gggcccatac taacgtgggg gttactatca tgaaactata
      421 cctggcatct ggttcttact tcagggccat aactttattt actccaatcc tactaattct
      481 cgcaaatggg acatctcgat ggactaatga ctaatcagcc catgatcaca cataactgtg
      541 gtgtcatgca tctggtatct tttaattttt agggggggaa tctgctatca ctcacctacg
      601 accgcaacgg cactaactct aacttatctt ctgctctcag ggaatatgcc cgtcgcggcc
      661 ctaacgcagt caaataactt gtagctggac ttattcatta tcatttatca actcacgcat
      721 aaaatcaagg tg
//
LOCUS       GON_34                   732 bp    DNA     linear   MAM 08-FEB-2018
DEFINITION  Canis lupus familiaris isolate GON_34 tRNA-Pro and control region
            I, partial sequence; mitochondrial.
ACCESSION   GON_34
VERSION
KEYWORDS    .
SOURCE      mitochondrion Canis lupus familiaris (dog)
  ORGANISM  Canis lupus familiaris
            Eukaryota; Metazoa; Chordata; Craniata; Vertebrata; Euteleostomi;
            Mammalia; Eutheria; Laurasiatheria; Carnivora; Caniformia; Canidae;
            Canis.
REFERENCE   1  (bases 1 to 732)
  AUTHORS   Marinov,M., Hristov,P. and Radoslavov,G.
  TITLE     Mitochondrial diversity of native Bulgarian dog
  JOURNAL   Unpublished
REFERENCE   2  (bases 1 to 732)
  AUTHORS   Marinov,M., Hristov,P. and Radoslavov,G.
  TITLE     Direct Submission
  JOURNAL   Submitted (08-FEB-2018) Animal diversity resources, Institute of
            Biodiversity and Ecosystem Research - BAS, 'Akad. G. Bonchev' str.,
            bl 25, Sofia, Sofia 1113, Bulgaria
COMMENT     Bankit Comment: TOTAL # OF SEQS:130.
            Bankit Comment: TOTAL # OF SETS:1.
            
            ##Assembly-Data-START##
            Sequencing Technology :: Sanger dideoxy sequencing
            ##Assembly-Data-END##
FEATURES             Location/Qualifiers
     source          1..732
                     /organism="Canis lupus familiaris"
                     /organelle="mitochondrion"
                     /mol_type="genomic DNA"
                     /sub_species="familiaris"
                     /db_xref="taxon:9615"
                     /country="Bulgaria"
                     /breed="Bulgarian Scenthound dog: Gonche"
     gene            <1..97
                     /gene="tRNA-Pro"
     precursor_RNA   <1..97
                     /gene="tRNA-Pro"
                     /product="tRNA-Pro"
     D-loop          98..>732
                     /note="control region"
BASE COUNT      204 a    197 c    117 g    214 t
ORIGIN      
        1 aaaaatggag agtaaccgcc ctccctaaga ctcaaggaag aagctcttgc tccaccatca
       61 gcacccaaag ctgaaattct tcttaaacta ttccctgaca cccctacatt catatattga
      121 atcaccccta ctgtgctatg tcagtatctc caggtaaacc cttcttccct cccctatgta
      181 cgtcgtgcat taatggtttg ccccatgcat ataagcatgt acataatatt atattcttac
      241 ataggacata tcaactcaat ctcataattc attgatctgt cagcagtaat caaatgcata
      301 tcacttagtc caataagggc ttaatcacca tgcctcgaga aaccatcaac ccttgctcgt
      361 aatgtccctc ttctcgctcc gggcccatac taacgtgggg gttactatca tgaaactata
      421 cctggcatct ggttcttacc tcagggccat aactctattt actccaatcc tactaattct
      481 cgcaaatggg acatctcgat ggactaatga ctaatcagcc catgatcaca cataactgtg
      541 gtgtcatgca tttggtatct tttaattttt agggggggaa tctgctatca ctcatctacg
      601 accgcaacgg cactaactct aacttatctt ctgctctcag gggatatgcc cgtcgcggcc
      661 ctaatgcagt caaataactt gtagctggac ttattcatta tcatttatca actcacgcat
      721 aagatcaagg tg
//
LOCUS       GON_35                   731 bp    DNA     linear   MAM 08-FEB-2018
DEFINITION  Canis lupus familiaris isolate GON_35 tRNA-Pro and control region
            I, partial sequence; mitochondrial.
ACCESSION   GON_35
VERSION
KEYWORDS    .
SOURCE      mitochondrion Canis lupus familiaris (dog)
  ORGANISM  Canis lupus familiaris
            Eukaryota; Metazoa; Chordata; Craniata; Vertebrata; Euteleostomi;
            Mammalia; Eutheria; Laurasiatheria; Carnivora; Caniformia; Canidae;
            Canis.
REFERENCE   1  (bases 1 to 731)
  AUTHORS   Marinov,M., Hristov,P. and Radoslavov,G.
  TITLE     Mitochondrial diversity of native Bulgarian dog
  JOURNAL   Unpublished
REFERENCE   2  (bases 1 to 731)
  AUTHORS   Marinov,M., Hristov,P. and Radoslavov,G.
  TITLE     Direct Submission
  JOURNAL   Submitted (08-FEB-2018) Animal diversity resources, Institute of
            Biodiversity and Ecosystem Research - BAS, 'Akad. G. Bonchev' str.,
            bl 25, Sofia, Sofia 1113, Bulgaria
COMMENT     Bankit Comment: TOTAL # OF SEQS:130.
            Bankit Comment: TOTAL # OF SETS:1.
            
            ##Assembly-Data-START##
            Sequencing Technology :: Sanger dideoxy sequencing
            ##Assembly-Data-END##
FEATURES             Location/Qualifiers
     source          1..731
                     /organism="Canis lupus familiaris"
                     /organelle="mitochondrion"
                     /mol_type="genomic DNA"
                     /sub_species="familiaris"
                     /db_xref="taxon:9615"
                     /country="Bulgaria"
                     /breed="Bulgarian Scenthound dog: Gonche"
     gene            <1..97
                     /gene="tRNA-Pro"
     precursor_RNA   <1..97
                     /gene="tRNA-Pro"
                     /product="tRNA-Pro"
     D-loop          98..>731
                     /note="control region"
BASE COUNT      206 a    198 c    114 g    213 t
ORIGIN      
        1 aaaaatggag aataaccgcc ctccctaaga ctcaaggaag aagctcttgc tccaccatca
       61 gcacccaaag ctgaaattct tcttaaacta ttccctgaca cccctacatt catatattga
      121 atcaccccta ctgtgctatg tcagtatttc caggtaaacc cttcttccct cccctatgta
      181 cgtcgtgcat taatggtttg ccccatgcat ataagcatgt acataatatt atatccttac
      241 ataggacata ctaactcaat ctcataattc actgatctgt caacagtaac cgaatgcata
      301 tcacttagtc caataagggc ttaatcacca tgcctcgaga aaccatcaac ccttgctcgt
      361 aatgtccctc ttctcgctcc gggcccatac taacgtgggg gttactatca tgaaactata
      421 cctggcatct ggttcttacc tcagggccat aactttattt actccaatcc tactaattct
      481 cgcaaatggg acatctcgat ggactaatga ctaatcagcc catgatcaca cataactgtg
      541 gtgtcatgca tttggtatct tttaattttt aggggggaat ctgctatcac tcatctacga
      601 ccgcaacggc actaactcta acttatcttc tgctctcagg ggatatgccc gtcgcggccc
      661 taatgcagtc aaataacttg tagctggact tattcattat catttatcaa ctcacgcata
      721 aaatcaaggt g
//
LOCUS       GON_36                   732 bp    DNA     linear   MAM 08-FEB-2018
DEFINITION  Canis lupus familiaris isolate GON_36 tRNA-Pro and control region
            I, partial sequence; mitochondrial.
ACCESSION   GON_36
VERSION
KEYWORDS    .
SOURCE      mitochondrion Canis lupus familiaris (dog)
  ORGANISM  Canis lupus familiaris
            Eukaryota; Metazoa; Chordata; Craniata; Vertebrata; Euteleostomi;
            Mammalia; Eutheria; Laurasiatheria; Carnivora; Caniformia; Canidae;
            Canis.
REFERENCE   1  (bases 1 to 732)
  AUTHORS   Marinov,M., Hristov,P. and Radoslavov,G.
  TITLE     Mitochondrial diversity of native Bulgarian dog
  JOURNAL   Unpublished
REFERENCE   2  (bases 1 to 732)
  AUTHORS   Marinov,M., Hristov,P. and Radoslavov,G.
  TITLE     Direct Submission
  JOURNAL   Submitted (08-FEB-2018) Animal diversity resources, Institute of
            Biodiversity and Ecosystem Research - BAS, 'Akad. G. Bonchev' str.,
            bl 25, Sofia, Sofia 1113, Bulgaria
COMMENT     Bankit Comment: TOTAL # OF SEQS:130.
            Bankit Comment: TOTAL # OF SETS:1.
            
            ##Assembly-Data-START##
            Sequencing Technology :: Sanger dideoxy sequencing
            ##Assembly-Data-END##
FEATURES             Location/Qualifiers
     source          1..732
                     /organism="Canis lupus familiaris"
                     /organelle="mitochondrion"
                     /mol_type="genomic DNA"
                     /sub_species="familiaris"
                     /db_xref="taxon:9615"
                     /country="Bulgaria"
                     /breed="Bulgarian Scenthound dog: Gonche"
     gene            <1..97
                     /gene="tRNA-Pro"
     precursor_RNA   <1..97
                     /gene="tRNA-Pro"
                     /product="tRNA-Pro"
     D-loop          98..>732
                     /note="control region"
BASE COUNT      205 a    200 c    115 g    212 t
ORIGIN      
        1 aaaaatggag agtaaccgcc ctccctaaga ctcaaggaag aagctcttgc tccaccatca
       61 gcacccaaag ctgagattct tcttaaacta ttccctgaca cccctacatt catatattga
      121 atcaccccta ctgtgctatg tcagtatctc caggtaaacc cttctcccct cccctatgta
      181 cgtcgtgcat taatggtttg ccccatgcat ataagcatgt acataatatt atatccttac
      241 ataggacata ttaactcaat ctcataattc actgatcttt caacagtaat cgaatgcata
      301 tcacttagtc caataagggc ttaatcacca tgcctcgaga aaccatcaac ccttgctcgt
      361 aatgtccctc ttctcgctcc gggcccatac taacgtgggg gttactatca tgaaactata
      421 cctggcatct ggttcttact tcagggccat aaccttattt actccaatcc tactaattct
      481 cgcaaatggg acatctcgat ggactaatga ctaatcagcc catgatcaca cataactgtg
      541 gtgtcatgca tctggtatct tttaattttt agggggggaa tctgctatca ctcacctacg
      601 accgcaacgg cactaactct aacttatctt ctgctctcag ggaatatgcc cgtcgcggcc
      661 ctaatgcagt caaataactt gtagctggac ttattcatta tcatttatca actcacgcat
      721 aaaatcaagg tg
//
LOCUS       GON_37                   732 bp    DNA     linear   MAM 08-FEB-2018
DEFINITION  Canis lupus familiaris isolate GON_37 tRNA-Pro and control region
            I, partial sequence; mitochondrial.
ACCESSION   GON_37
VERSION
KEYWORDS    .
SOURCE      mitochondrion Canis lupus familiaris (dog)
  ORGANISM  Canis lupus familiaris
            Eukaryota; Metazoa; Chordata; Craniata; Vertebrata; Euteleostomi;
            Mammalia; Eutheria; Laurasiatheria; Carnivora; Caniformia; Canidae;
            Canis.
REFERENCE   1  (bases 1 to 732)
  AUTHORS   Marinov,M., Hristov,P. and Radoslavov,G.
  TITLE     Mitochondrial diversity of native Bulgarian dog
  JOURNAL   Unpublished
REFERENCE   2  (bases 1 to 732)
  AUTHORS   Marinov,M., Hristov,P. and Radoslavov,G.
  TITLE     Direct Submission
  JOURNAL   Submitted (08-FEB-2018) Animal diversity resources, Institute of
            Biodiversity and Ecosystem Research - BAS, 'Akad. G. Bonchev' str.,
            bl 25, Sofia, Sofia 1113, Bulgaria
COMMENT     Bankit Comment: TOTAL # OF SEQS:130.
            Bankit Comment: TOTAL # OF SETS:1.
            
            ##Assembly-Data-START##
            Sequencing Technology :: Sanger dideoxy sequencing
            ##Assembly-Data-END##
FEATURES             Location/Qualifiers
     source          1..732
                     /organism="Canis lupus familiaris"
                     /organelle="mitochondrion"
                     /mol_type="genomic DNA"
                     /sub_species="familiaris"
                     /db_xref="taxon:9615"
                     /country="Bulgaria"
                     /breed="Bulgarian Scenthound dog: Gonche"
     gene            <1..97
                     /gene="tRNA-Pro"
     precursor_RNA   <1..97
                     /gene="tRNA-Pro"
                     /product="tRNA-Pro"
     D-loop          98..>732
                     /note="control region"
BASE COUNT      204 a    197 c    117 g    214 t
ORIGIN      
        1 aaaaatggag agtaaccgcc ctccctaaga ctcaaggaag aagctcttgc tccaccatca
       61 gcacccaaag ctgaaattct tcttaaacta ttccctgaca cccctacatt catatattga
      121 atcaccccta ctgtgctatg tcagtatctc caggtaaacc cttcttccct cccctatgta
      181 cgtcgtgcat taatggtttg ccccatgcat ataagcatgt acataatatt atattcttac
      241 ataggacata tcaactcaat ctcataattc attgatctgt cagcagtaat caaatgcata
      301 tcacttagtc caataagggc ttaatcacca tgcctcgaga aaccatcaac ccttgctcgt
      361 aatgtccctc ttctcgctcc gggcccatac taacgtgggg gttactatca tgaaactata
      421 cctggcatct ggttcttacc tcagggccat aactctattt actccaatcc tactaattct
      481 cgcaaatggg acatctcgat ggactaatga ctaatcagcc catgatcaca cataactgtg
      541 gtgtcatgca tttggtatct tttaattttt agggggggaa tctgctatca ctcatctacg
      601 accgcaacgg cactaactct aacttatctt ctgctctcag gggatatgcc cgtcgcggcc
      661 ctaatgcagt caaataactt gtagctggac ttattcatta tcatttatca actcacgcat
      721 aagatcaagg tg
//
LOCUS       GON_37.1                 732 bp    DNA     linear   MAM 08-FEB-2018
DEFINITION  Canis lupus familiaris isolate GON_37.1 tRNA-Pro and control region
            I, partial sequence; mitochondrial.
ACCESSION   GON_37.1
VERSION
KEYWORDS    .
SOURCE      mitochondrion Canis lupus familiaris (dog)
  ORGANISM  Canis lupus familiaris
            Eukaryota; Metazoa; Chordata; Craniata; Vertebrata; Euteleostomi;
            Mammalia; Eutheria; Laurasiatheria; Carnivora; Caniformia; Canidae;
            Canis.
REFERENCE   1  (bases 1 to 732)
  AUTHORS   Marinov,M., Hristov,P. and Radoslavov,G.
  TITLE     Mitochondrial diversity of native Bulgarian dog
  JOURNAL   Unpublished
REFERENCE   2  (bases 1 to 732)
  AUTHORS   Marinov,M., Hristov,P. and Radoslavov,G.
  TITLE     Direct Submission
  JOURNAL   Submitted (08-FEB-2018) Animal diversity resources, Institute of
            Biodiversity and Ecosystem Research - BAS, 'Akad. G. Bonchev' str.,
            bl 25, Sofia, Sofia 1113, Bulgaria
COMMENT     Bankit Comment: TOTAL # OF SEQS:130.
            Bankit Comment: TOTAL # OF SETS:1.
            
            ##Assembly-Data-START##
            Sequencing Technology :: Sanger dideoxy sequencing
            ##Assembly-Data-END##
FEATURES             Location/Qualifiers
     source          1..732
                     /organism="Canis lupus familiaris"
                     /organelle="mitochondrion"
                     /mol_type="genomic DNA"
                     /sub_species="familiaris"
                     /db_xref="taxon:9615"
                     /country="Bulgaria"
                     /breed="Bulgarian Scenthound dog: Gonche"
     gene            <1..97
                     /gene="tRNA-Pro"
     precursor_RNA   <1..97
                     /gene="tRNA-Pro"
                     /product="tRNA-Pro"
     D-loop          98..>732
                     /note="control region"
BASE COUNT      205 a    200 c    115 g    212 t
ORIGIN      
        1 aaaaatggag agtaaccgcc ctccctaaga ctcaaggaag aagctcttgc tccaccatca
       61 gcacccaaag ctgagattct tcttaaacta ttccctgaca cccctacatt catatattga
      121 atcaccccta ctgtgctatg tcagtatctc caggtaaacc cttctcccct cccctatgta
      181 cgtcgtgcat taatggtttg ccccatgcat ataagcatgt acataatatt atatccttac
      241 ataggacata ttaactcaat ctcataattc actgatcttt caacagtaat cgaatgcata
      301 tcacttagtc caataagggc ttaatcacca tgcctcgaga aaccatcaac ccttgctcgt
      361 aatgtccctc ttctcgctcc gggcccatac taacgtgggg gttactatca tgaaactata
      421 cctggcatct ggttcttact tcagggccat aaccttattt actccaatcc tactaattct
      481 cgcaaatggg acatctcgat ggactaatga ctaatcagcc catgatcaca cataactgtg
      541 gtgtcatgca tctggtatct tttaattttt agggggggaa tctgctatca ctcacctacg
      601 accgcaacgg cactaactct aacttatctt ctgctctcag ggaatatgcc cgtcgcggcc
      661 ctaatgcagt caaataactt gtagctggac ttattcatta tcatttatca actcacgcat
      721 aaaatcaagg tg
//
LOCUS       GON_38                   732 bp    DNA     linear   MAM 08-FEB-2018
DEFINITION  Canis lupus familiaris isolate GON_38 tRNA-Pro and control region
            I, partial sequence; mitochondrial.
ACCESSION   GON_38
VERSION
KEYWORDS    .
SOURCE      mitochondrion Canis lupus familiaris (dog)
  ORGANISM  Canis lupus familiaris
            Eukaryota; Metazoa; Chordata; Craniata; Vertebrata; Euteleostomi;
            Mammalia; Eutheria; Laurasiatheria; Carnivora; Caniformia; Canidae;
            Canis.
REFERENCE   1  (bases 1 to 732)
  AUTHORS   Marinov,M., Hristov,P. and Radoslavov,G.
  TITLE     Mitochondrial diversity of native Bulgarian dog
  JOURNAL   Unpublished
REFERENCE   2  (bases 1 to 732)
  AUTHORS   Marinov,M., Hristov,P. and Radoslavov,G.
  TITLE     Direct Submission
  JOURNAL   Submitted (08-FEB-2018) Animal diversity resources, Institute of
            Biodiversity and Ecosystem Research - BAS, 'Akad. G. Bonchev' str.,
            bl 25, Sofia, Sofia 1113, Bulgaria
COMMENT     Bankit Comment: TOTAL # OF SEQS:130.
            Bankit Comment: TOTAL # OF SETS:1.
            
            ##Assembly-Data-START##
            Sequencing Technology :: Sanger dideoxy sequencing
            ##Assembly-Data-END##
FEATURES             Location/Qualifiers
     source          1..732
                     /organism="Canis lupus familiaris"
                     /organelle="mitochondrion"
                     /mol_type="genomic DNA"
                     /sub_species="familiaris"
                     /db_xref="taxon:9615"
                     /country="Bulgaria"
                     /breed="Bulgarian Scenthound dog: Gonche"
     gene            <1..97
                     /gene="tRNA-Pro"
     precursor_RNA   <1..97
                     /gene="tRNA-Pro"
                     /product="tRNA-Pro"
     D-loop          98..>732
                     /note="control region"
BASE COUNT      205 a    199 c    116 g    212 t
ORIGIN      
        1 aaaaatggag agtaaccgcc ctccctaaga ctcaaggaag aagctcttgc tccaccatca
       61 gcacccaaag ctgagattct tcttaaacta ttccctgaca cccctacatt catatattga
      121 atcaccccta ctgtgctatg tcagtatctc caggtaaacc cttctcccct cccctatgta
      181 cgtcgtgcat taatggtttg ccccatgcat ataagcatgt acataatatt atatccttac
      241 ataggacata ttaactcaac ctcatagttc actgatctat caacagtaat cgaatgcata
      301 tcacttagtc caataagggc ttaatcacca tgcctcgaga aaccatcaac ccttgctcgt
      361 aatgtccctc ttctcgctcc gggcccatac taacgtgggg gttactatca tgaaactata
      421 cctggcatct ggttcttact tcagggccat aactttattt actccaatcc tactaattct
      481 cgcaaatggg acatctcgat ggactaatga ctaatcagcc catgatcaca cataactgtg
      541 gtgtcatgca tctggtatct tttaattttt agggggggaa tctgctatca ctcatctacg
      601 accgcaacgg cactaactct aacttatctt ctgctctcag ggaatatgcc cgtcgcggcc
      661 ctaatgcagt caaataactt gtagctggac ttattcatta tcatttatca actcacgcat
      721 aaaatcaagg tg
//
LOCUS       GON_39                   732 bp    DNA     linear   MAM 08-FEB-2018
DEFINITION  Canis lupus familiaris isolate GON_39 tRNA-Pro and control region
            I, partial sequence; mitochondrial.
ACCESSION   GON_39
VERSION
KEYWORDS    .
SOURCE      mitochondrion Canis lupus familiaris (dog)
  ORGANISM  Canis lupus familiaris
            Eukaryota; Metazoa; Chordata; Craniata; Vertebrata; Euteleostomi;
            Mammalia; Eutheria; Laurasiatheria; Carnivora; Caniformia; Canidae;
            Canis.
REFERENCE   1  (bases 1 to 732)
  AUTHORS   Marinov,M., Hristov,P. and Radoslavov,G.
  TITLE     Mitochondrial diversity of native Bulgarian dog
  JOURNAL   Unpublished
REFERENCE   2  (bases 1 to 732)
  AUTHORS   Marinov,M., Hristov,P. and Radoslavov,G.
  TITLE     Direct Submission
  JOURNAL   Submitted (08-FEB-2018) Animal diversity resources, Institute of
            Biodiversity and Ecosystem Research - BAS, 'Akad. G. Bonchev' str.,
            bl 25, Sofia, Sofia 1113, Bulgaria
COMMENT     Bankit Comment: TOTAL # OF SEQS:130.
            Bankit Comment: TOTAL # OF SETS:1.
            
            ##Assembly-Data-START##
            Sequencing Technology :: Sanger dideoxy sequencing
            ##Assembly-Data-END##
FEATURES             Location/Qualifiers
     source          1..732
                     /organism="Canis lupus familiaris"
                     /organelle="mitochondrion"
                     /mol_type="genomic DNA"
                     /sub_species="familiaris"
                     /db_xref="taxon:9615"
                     /country="Bulgaria"
                     /breed="Bulgarian Scenthound dog: Gonche"
     gene            <1..97
                     /gene="tRNA-Pro"
     precursor_RNA   <1..97
                     /gene="tRNA-Pro"
                     /product="tRNA-Pro"
     D-loop          98..>732
                     /note="control region"
BASE COUNT      205 a    199 c    116 g    212 t
ORIGIN      
        1 aaaaatggag agtaaccgcc ctccctaaga ctcaaggaag aagctcttgc tccaccatca
       61 gcacccaaag ctgagattct tcttaaacta ttccctgaca cccctacatt catatattga
      121 atcaccccta ctgtgctatg tcagtatctc caggtaaacc cttctcccct cccctatgta
      181 cgtcgtgcat taatggtttg ccccatgcat ataagcatgt acataatatt atatccttac
      241 ataggacata ttaactcaac ctcatagttc actgatctat caacagtaat cgaatgcata
      301 tcacttagtc caataagggc ttaatcacca tgcctcgaga aaccatcaac ccttgctcgt
      361 aatgtccctc ttctcgctcc gggcccatac taacgtgggg gttactatca tgaaactata
      421 cctggcatct ggttcttact tcagggccat aactttattt actccaatcc tactaattct
      481 cgcaaatggg acatctcgat ggactaatga ctaatcagcc catgatcaca cataactgtg
      541 gtgtcatgca tctggtatct tttaattttt agggggggaa tctgctatca ctcatctacg
      601 accgcaacgg cactaactct aacttatctt ctgctctcag ggaatatgcc cgtcgcggcc
      661 ctaatgcagt caaataactt gtagctggac ttattcatta tcatttatca actcacgcat
      721 aaaatcaagg tg
//
LOCUS       GON_39.1                 731 bp    DNA     linear   MAM 08-FEB-2018
DEFINITION  Canis lupus familiaris isolate GON_39.1 tRNA-Pro and control region
            I, partial sequence; mitochondrial.
ACCESSION   GON_39.1
VERSION
KEYWORDS    .
SOURCE      mitochondrion Canis lupus familiaris (dog)
  ORGANISM  Canis lupus familiaris
            Eukaryota; Metazoa; Chordata; Craniata; Vertebrata; Euteleostomi;
            Mammalia; Eutheria; Laurasiatheria; Carnivora; Caniformia; Canidae;
            Canis.
REFERENCE   1  (bases 1 to 731)
  AUTHORS   Marinov,M., Hristov,P. and Radoslavov,G.
  TITLE     Mitochondrial diversity of native Bulgarian dog
  JOURNAL   Unpublished
REFERENCE   2  (bases 1 to 731)
  AUTHORS   Marinov,M., Hristov,P. and Radoslavov,G.
  TITLE     Direct Submission
  JOURNAL   Submitted (08-FEB-2018) Animal diversity resources, Institute of
            Biodiversity and Ecosystem Research - BAS, 'Akad. G. Bonchev' str.,
            bl 25, Sofia, Sofia 1113, Bulgaria
COMMENT     Bankit Comment: TOTAL # OF SEQS:130.
            Bankit Comment: TOTAL # OF SETS:1.
            
            ##Assembly-Data-START##
            Sequencing Technology :: Sanger dideoxy sequencing
            ##Assembly-Data-END##
FEATURES             Location/Qualifiers
     source          1..731
                     /organism="Canis lupus familiaris"
                     /organelle="mitochondrion"
                     /mol_type="genomic DNA"
                     /sub_species="familiaris"
                     /db_xref="taxon:9615"
                     /country="Bulgaria"
                     /breed="Bulgarian Scenthound dog: Gonche"
     gene            <1..97
                     /gene="tRNA-Pro"
     precursor_RNA   <1..97
                     /gene="tRNA-Pro"
                     /product="tRNA-Pro"
     D-loop          98..>731
                     /note="control region"
BASE COUNT      206 a    198 c    114 g    213 t
ORIGIN      
        1 aaaaatggag aataaccgcc ctccctaaga ctcaaggaag aagctcttgc tccaccatca
       61 gcacccaaag ctgaaattct tcttaaacta ttccctgaca cccctacatt catatattga
      121 atcaccccta ctgtgctatg tcagtatttc caggtaaacc cttcttccct cccctatgta
      181 cgtcgtgcat taatggtttg ccccatgcat ataagcatgt acataatatt atatccttac
      241 ataggacata ctaactcaat ctcataattc actgatctgt caacagtaac cgaatgcata
      301 tcacttagtc caataagggc ttaatcacca tgcctcgaga aaccatcaac ccttgctcgt
      361 aatgtccctc ttctcgctcc gggcccatac taacgtgggg gttactatca tgaaactata
      421 cctggcatct ggttcttacc tcagggccat aactttattt actccaatcc tactaattct
      481 cgcaaatggg acatctcgat ggactaatga ctaatcagcc catgatcaca cataactgtg
      541 gtgtcatgca tttggtatct tttaattttt aggggggaat ctgctatcac tcatctacga
      601 ccgcaacggc actaactcta acttatcttc tgctctcagg ggatatgccc gtcgcggccc
      661 taatgcagtc aaataacttg tagctggact tattcattat catttatcaa ctcacgcata
      721 aaatcaaggt g
//
LOCUS       GON_4                    732 bp    DNA     linear   MAM 08-FEB-2018
DEFINITION  Canis lupus familiaris isolate GON_4 tRNA-Pro and control region I,
            partial sequence; mitochondrial.
ACCESSION   GON_4
VERSION
KEYWORDS    .
SOURCE      mitochondrion Canis lupus familiaris (dog)
  ORGANISM  Canis lupus familiaris
            Eukaryota; Metazoa; Chordata; Craniata; Vertebrata; Euteleostomi;
            Mammalia; Eutheria; Laurasiatheria; Carnivora; Caniformia; Canidae;
            Canis.
REFERENCE   1  (bases 1 to 732)
  AUTHORS   Marinov,M., Hristov,P. and Radoslavov,G.
  TITLE     Mitochondrial diversity of native Bulgarian dog
  JOURNAL   Unpublished
REFERENCE   2  (bases 1 to 732)
  AUTHORS   Marinov,M., Hristov,P. and Radoslavov,G.
  TITLE     Direct Submission
  JOURNAL   Submitted (08-FEB-2018) Animal diversity resources, Institute of
            Biodiversity and Ecosystem Research - BAS, 'Akad. G. Bonchev' str.,
            bl 25, Sofia, Sofia 1113, Bulgaria
COMMENT     Bankit Comment: TOTAL # OF SEQS:130.
            Bankit Comment: TOTAL # OF SETS:1.
            
            ##Assembly-Data-START##
            Sequencing Technology :: Sanger dideoxy sequencing
            ##Assembly-Data-END##
FEATURES             Location/Qualifiers
     source          1..732
                     /organism="Canis lupus familiaris"
                     /organelle="mitochondrion"
                     /mol_type="genomic DNA"
                     /sub_species="familiaris"
                     /db_xref="taxon:9615"
                     /country="Bulgaria"
                     /breed="Bulgarian Scenthound dog: Gonche"
     gene            <1..97
                     /gene="tRNA-Pro"
     precursor_RNA   <1..97
                     /gene="tRNA-Pro"
                     /product="tRNA-Pro"
     D-loop          98..>732
                     /note="control region"
BASE COUNT      204 a    197 c    117 g    214 t
ORIGIN      
        1 aaaaatggag agtaaccgcc ctccctaaga ctcaaggaag aagctcttgc tccaccatca
       61 gcacccaaag ctgaaattct tcttaaacta ttccctgaca cccctacatt catatattga
      121 atcaccccta ctgtgctatg tcagtatctc caggtaaacc cttcttccct cccctatgta
      181 cgtcgtgcat taatggtttg ccccatgcat ataagcatgt acataatatt atattcttac
      241 ataggacata tcaactcaat ctcataattc attgatctgt cagcagtaat caaatgcata
      301 tcacttagtc caataagggc ttaatcacca tgcctcgaga aaccatcaac ccttgctcgt
      361 aatgtccctc ttctcgctcc gggcccatac taacgtgggg gttactatca tgaaactata
      421 cctggcatct ggttcttacc tcagggccat aactctattt actccaatcc tactaattct
      481 cgcaaatggg acatctcgat ggactaatga ctaatcagcc catgatcaca cataactgtg
      541 gtgtcatgca tttggtatct tttaattttt agggggggaa tctgctatca ctcatctacg
      601 accgcaacgg cactaactct aacttatctt ctgctctcag gggatatgcc cgtcgcggcc
      661 ctaatgcagt caaataactt gtagctggac ttattcatta tcatttatca actcacgcat
      721 aagatcaagg tg
//
LOCUS       GON_41                   732 bp    DNA     linear   MAM 08-FEB-2018
DEFINITION  Canis lupus familiaris isolate GON_41 tRNA-Pro and control region
            I, partial sequence; mitochondrial.
ACCESSION   GON_41
VERSION
KEYWORDS    .
SOURCE      mitochondrion Canis lupus familiaris (dog)
  ORGANISM  Canis lupus familiaris
            Eukaryota; Metazoa; Chordata; Craniata; Vertebrata; Euteleostomi;
            Mammalia; Eutheria; Laurasiatheria; Carnivora; Caniformia; Canidae;
            Canis.
REFERENCE   1  (bases 1 to 732)
  AUTHORS   Marinov,M., Hristov,P. and Radoslavov,G.
  TITLE     Mitochondrial diversity of native Bulgarian dog
  JOURNAL   Unpublished
REFERENCE   2  (bases 1 to 732)
  AUTHORS   Marinov,M., Hristov,P. and Radoslavov,G.
  TITLE     Direct Submission
  JOURNAL   Submitted (08-FEB-2018) Animal diversity resources, Institute of
            Biodiversity and Ecosystem Research - BAS, 'Akad. G. Bonchev' str.,
            bl 25, Sofia, Sofia 1113, Bulgaria
COMMENT     Bankit Comment: TOTAL # OF SEQS:130.
            Bankit Comment: TOTAL # OF SETS:1.
            
            ##Assembly-Data-START##
            Sequencing Technology :: Sanger dideoxy sequencing
            ##Assembly-Data-END##
FEATURES             Location/Qualifiers
     source          1..732
                     /organism="Canis lupus familiaris"
                     /organelle="mitochondrion"
                     /mol_type="genomic DNA"
                     /sub_species="familiaris"
                     /db_xref="taxon:9615"
                     /country="Bulgaria"
                     /breed="Bulgarian Scenthound dog: Gonche"
     gene            <1..97
                     /gene="tRNA-Pro"
     precursor_RNA   <1..97
                     /gene="tRNA-Pro"
                     /product="tRNA-Pro"
     D-loop          98..>732
                     /note="control region"
BASE COUNT      205 a    200 c    115 g    212 t
ORIGIN      
        1 aaaaatggag agtaaccgcc ctccctaaga ctcaaggaag aagctcttgc tccaccatca
       61 gcacccaaag ctgagattct tcttaaacta ttccctgaca cccctacatt catatattga
      121 atcaccccta ctgtgctatg tcagtatctc caggtaaacc cttctcccct cccctatgta
      181 cgtcgtgcat taatggtttg ccccatgcat ataagcatgt acataatatt atatccttac
      241 ataggacata ttaactcaat ctcataattc actgatcttt caacagtaat cgaatgcata
      301 tcacttagtc caataagggc ttaatcacca tgcctcgaga aaccatcaac ccttgctcgt
      361 aatgtccctc ttctcgctcc gggcccatac taacgtgggg gttactatca tgaaactata
      421 cctggcatct ggttcttact tcagggccat aaccttattt actccaatcc tactaattct
      481 cgcaaatggg acatctcgat ggactaatga ctaatcagcc catgatcaca cataactgtg
      541 gtgtcatgca tctggtatct tttaattttt agggggggaa tctgctatca ctcacctacg
      601 accgcaacgg cactaactct aacttatctt ctgctctcag ggaatatgcc cgtcgcggcc
      661 ctaatgcagt caaataactt gtagctggac ttattcatta tcatttatca actcacgcat
      721 aaaatcaagg tg
//
LOCUS       GON_42                   732 bp    DNA     linear   MAM 08-FEB-2018
DEFINITION  Canis lupus familiaris isolate GON_42 tRNA-Pro and control region
            I, partial sequence; mitochondrial.
ACCESSION   GON_42
VERSION
KEYWORDS    .
SOURCE      mitochondrion Canis lupus familiaris (dog)
  ORGANISM  Canis lupus familiaris
            Eukaryota; Metazoa; Chordata; Craniata; Vertebrata; Euteleostomi;
            Mammalia; Eutheria; Laurasiatheria; Carnivora; Caniformia; Canidae;
            Canis.
REFERENCE   1  (bases 1 to 732)
  AUTHORS   Marinov,M., Hristov,P. and Radoslavov,G.
  TITLE     Mitochondrial diversity of native Bulgarian dog
  JOURNAL   Unpublished
REFERENCE   2  (bases 1 to 732)
  AUTHORS   Marinov,M., Hristov,P. and Radoslavov,G.
  TITLE     Direct Submission
  JOURNAL   Submitted (08-FEB-2018) Animal diversity resources, Institute of
            Biodiversity and Ecosystem Research - BAS, 'Akad. G. Bonchev' str.,
            bl 25, Sofia, Sofia 1113, Bulgaria
COMMENT     Bankit Comment: TOTAL # OF SEQS:130.
            Bankit Comment: TOTAL # OF SETS:1.
            
            ##Assembly-Data-START##
            Sequencing Technology :: Sanger dideoxy sequencing
            ##Assembly-Data-END##
FEATURES             Location/Qualifiers
     source          1..732
                     /organism="Canis lupus familiaris"
                     /organelle="mitochondrion"
                     /mol_type="genomic DNA"
                     /sub_species="familiaris"
                     /db_xref="taxon:9615"
                     /country="Bulgaria"
                     /breed="Bulgarian Scenthound dog: Gonche"
     gene            <1..97
                     /gene="tRNA-Pro"
     precursor_RNA   <1..97
                     /gene="tRNA-Pro"
                     /product="tRNA-Pro"
     D-loop          98..>732
                     /note="control region"
BASE COUNT      205 a    200 c    115 g    212 t
ORIGIN      
        1 aaaaatggag agtaaccgcc ctccctaaga ctcaaggaag aagctcttgc tccaccatca
       61 gcacccaaag ctgagattct tcttaaacta ttccctgaca cccctacatt catatattga
      121 atcaccccta ctgtgctatg tcagtatctc caggtaaacc cttctcccct cccctatgta
      181 cgtcgtgcat taatggtttg ccccatgcat ataagcatgt acataatatt atatccttac
      241 ataggacata ttaactcaat ctcataattc actgatcttt caacagtaat cgaatgcata
      301 tcacttagtc caataagggc ttaatcacca tgcctcgaga aaccatcaac ccttgctcgt
      361 aatgtccctc ttctcgctcc gggcccatac taacgtgggg gttactatca tgaaactata
      421 cctggcatct ggttcttact tcagggccat aaccttattt actccaatcc tactaattct
      481 cgcaaatggg acatctcgat ggactaatga ctaatcagcc catgatcaca cataactgtg
      541 gtgtcatgca tctggtatct tttaattttt agggggggaa tctgctatca ctcacctacg
      601 accgcaacgg cactaactct aacttatctt ctgctctcag ggaatatgcc cgtcgcggcc
      661 ctaatgcagt caaataactt gtagctggac ttattcatta tcatttatca actcacgcat
      721 aaaatcaagg tg
//
LOCUS       GON_43                   731 bp    DNA     linear   MAM 08-FEB-2018
DEFINITION  Canis lupus familiaris isolate GON_43 tRNA-Pro and control region
            I, partial sequence; mitochondrial.
ACCESSION   GON_43
VERSION
KEYWORDS    .
SOURCE      mitochondrion Canis lupus familiaris (dog)
  ORGANISM  Canis lupus familiaris
            Eukaryota; Metazoa; Chordata; Craniata; Vertebrata; Euteleostomi;
            Mammalia; Eutheria; Laurasiatheria; Carnivora; Caniformia; Canidae;
            Canis.
REFERENCE   1  (bases 1 to 731)
  AUTHORS   Marinov,M., Hristov,P. and Radoslavov,G.
  TITLE     Mitochondrial diversity of native Bulgarian dog
  JOURNAL   Unpublished
REFERENCE   2  (bases 1 to 731)
  AUTHORS   Marinov,M., Hristov,P. and Radoslavov,G.
  TITLE     Direct Submission
  JOURNAL   Submitted (08-FEB-2018) Animal diversity resources, Institute of
            Biodiversity and Ecosystem Research - BAS, 'Akad. G. Bonchev' str.,
            bl 25, Sofia, Sofia 1113, Bulgaria
COMMENT     Bankit Comment: TOTAL # OF SEQS:130.
            Bankit Comment: TOTAL # OF SETS:1.
            
            ##Assembly-Data-START##
            Sequencing Technology :: Sanger dideoxy sequencing
            ##Assembly-Data-END##
FEATURES             Location/Qualifiers
     source          1..731
                     /organism="Canis lupus familiaris"
                     /organelle="mitochondrion"
                     /mol_type="genomic DNA"
                     /sub_species="familiaris"
                     /db_xref="taxon:9615"
                     /country="Bulgaria"
                     /breed="Bulgarian Scenthound dog: Gonche"
     gene            <1..97
                     /gene="tRNA-Pro"
     precursor_RNA   <1..97
                     /gene="tRNA-Pro"
                     /product="tRNA-Pro"
     D-loop          98..>731
                     /note="control region"
BASE COUNT      206 a    198 c    114 g    213 t
ORIGIN      
        1 aaaaatggag aataaccgcc ctccctaaga ctcaaggaag aagctcttgc tccaccatca
       61 gcacccaaag ctgaaattct tcttaaacta ttccctgaca cccctacatt catatattga
      121 atcaccccta ctgtgctatg tcagtatttc caggtaaacc cttcttccct cccctatgta
      181 cgtcgtgcat taatggtttg ccccatgcat ataagcatgt acataatatt atatccttac
      241 ataggacata ctaactcaat ctcataattc actgatctgt caacagtaac cgaatgcata
      301 tcacttagtc caataagggc ttaatcacca tgcctcgaga aaccatcaac ccttgctcgt
      361 aatgtccctc ttctcgctcc gggcccatac taacgtgggg gttactatca tgaaactata
      421 cctggcatct ggttcttacc tcagggccat aactttattt actccaatcc tactaattct
      481 cgcaaatggg acatctcgat ggactaatga ctaatcagcc catgatcaca cataactgtg
      541 gtgtcatgca tttggtatct tttaattttt aggggggaat ctgctatcac tcatctacga
      601 ccgcaacggc actaactcta acttatcttc tgctctcagg ggatatgccc gtcgcggccc
      661 taatgcagtc aaataacttg tagctggact tattcattat catttatcaa ctcacgcata
      721 aaatcaaggt g
//
LOCUS       GON_44                   732 bp    DNA     linear   MAM 08-FEB-2018
DEFINITION  Canis lupus familiaris isolate GON_44 tRNA-Pro and control region
            I, partial sequence; mitochondrial.
ACCESSION   GON_44
VERSION
KEYWORDS    .
SOURCE      mitochondrion Canis lupus familiaris (dog)
  ORGANISM  Canis lupus familiaris
            Eukaryota; Metazoa; Chordata; Craniata; Vertebrata; Euteleostomi;
            Mammalia; Eutheria; Laurasiatheria; Carnivora; Caniformia; Canidae;
            Canis.
REFERENCE   1  (bases 1 to 732)
  AUTHORS   Marinov,M., Hristov,P. and Radoslavov,G.
  TITLE     Mitochondrial diversity of native Bulgarian dog
  JOURNAL   Unpublished
REFERENCE   2  (bases 1 to 732)
  AUTHORS   Marinov,M., Hristov,P. and Radoslavov,G.
  TITLE     Direct Submission
  JOURNAL   Submitted (08-FEB-2018) Animal diversity resources, Institute of
            Biodiversity and Ecosystem Research - BAS, 'Akad. G. Bonchev' str.,
            bl 25, Sofia, Sofia 1113, Bulgaria
COMMENT     Bankit Comment: TOTAL # OF SEQS:130.
            Bankit Comment: TOTAL # OF SETS:1.
            
            ##Assembly-Data-START##
            Sequencing Technology :: Sanger dideoxy sequencing
            ##Assembly-Data-END##
FEATURES             Location/Qualifiers
     source          1..732
                     /organism="Canis lupus familiaris"
                     /organelle="mitochondrion"
                     /mol_type="genomic DNA"
                     /sub_species="familiaris"
                     /db_xref="taxon:9615"
                     /country="Bulgaria"
                     /breed="Bulgarian Scenthound dog: Gonche"
     gene            <1..97
                     /gene="tRNA-Pro"
     precursor_RNA   <1..97
                     /gene="tRNA-Pro"
                     /product="tRNA-Pro"
     D-loop          98..>732
                     /note="control region"
BASE COUNT      204 a    197 c    117 g    214 t
ORIGIN      
        1 aaaaatggag agtaaccgcc ctccctaaga ctcaaggaag aagctcttgc tccaccatca
       61 gcacccaaag ctgaaattct tcttaaacta ttccctgaca cccctacatt catatattga
      121 atcaccccta ctgtgctatg tcagtatctc caggtaaacc cttcttccct cccctatgta
      181 cgtcgtgcat taatggtttg ccccatgcat ataagcatgt acataatatt atattcttac
      241 ataggacata tcaactcaat ctcataattc attgatctgt cagcagtaat caaatgcata
      301 tcacttagtc caataagggc ttaatcacca tgcctcgaga aaccatcaac ccttgctcgt
      361 aatgtccctc ttctcgctcc gggcccatac taacgtgggg gttactatca tgaaactata
      421 cctggcatct ggttcttacc tcagggccat aactctattt actccaatcc tactaattct
      481 cgcaaatggg acatctcgat ggactaatga ctaatcagcc catgatcaca cataactgtg
      541 gtgtcatgca tttggtatct tttaattttt agggggggaa tctgctatca ctcatctacg
      601 accgcaacgg cactaactct aacttatctt ctgctctcag gggatatgcc cgtcgcggcc
      661 ctaatgcagt caaataactt gtagctggac ttattcatta tcatttatca actcacgcat
      721 aagatcaagg tg
//
LOCUS       GON_5                    732 bp    DNA     linear   MAM 08-FEB-2018
DEFINITION  Canis lupus familiaris isolate GON_5 tRNA-Pro and control region I,
            partial sequence; mitochondrial.
ACCESSION   GON_5
VERSION
KEYWORDS    .
SOURCE      mitochondrion Canis lupus familiaris (dog)
  ORGANISM  Canis lupus familiaris
            Eukaryota; Metazoa; Chordata; Craniata; Vertebrata; Euteleostomi;
            Mammalia; Eutheria; Laurasiatheria; Carnivora; Caniformia; Canidae;
            Canis.
REFERENCE   1  (bases 1 to 732)
  AUTHORS   Marinov,M., Hristov,P. and Radoslavov,G.
  TITLE     Mitochondrial diversity of native Bulgarian dog
  JOURNAL   Unpublished
REFERENCE   2  (bases 1 to 732)
  AUTHORS   Marinov,M., Hristov,P. and Radoslavov,G.
  TITLE     Direct Submission
  JOURNAL   Submitted (08-FEB-2018) Animal diversity resources, Institute of
            Biodiversity and Ecosystem Research - BAS, 'Akad. G. Bonchev' str.,
            bl 25, Sofia, Sofia 1113, Bulgaria
COMMENT     Bankit Comment: TOTAL # OF SEQS:130.
            Bankit Comment: TOTAL # OF SETS:1.
            
            ##Assembly-Data-START##
            Sequencing Technology :: Sanger dideoxy sequencing
            ##Assembly-Data-END##
FEATURES             Location/Qualifiers
     source          1..732
                     /organism="Canis lupus familiaris"
                     /organelle="mitochondrion"
                     /mol_type="genomic DNA"
                     /sub_species="familiaris"
                     /db_xref="taxon:9615"
                     /country="Bulgaria"
                     /breed="Bulgarian Scenthound dog: Gonche"
     gene            <1..97
                     /gene="tRNA-Pro"
     precursor_RNA   <1..97
                     /gene="tRNA-Pro"
                     /product="tRNA-Pro"
     D-loop          98..>732
                     /note="control region"
BASE COUNT      204 a    198 c    117 g    213 t
ORIGIN      
        1 aaaaatggag agtaaccgcc ctccctaaga ctcaaggaag aagctcttgc tccaccatca
       61 gcacccaaag ctgaaattct tcttaaacta ttccctgaca cccctacatt catatattga
      121 atcaccccta ctgtgctatg tcagtatctc caggtaaacc cttcttccct cccctatgta
      181 cgtcgtgcat taatggtttg ccccatgcat ataagcatgt acataatatt atatccttac
      241 ataggacata tcaactcaat ctcataattc attgatctgt cagcagtaat caaatgcata
      301 tcacttagtc caataagggc ttaatcacca tgcctcgaga aaccatcaac ccttgctcgt
      361 aatgtccctc ttctcgctcc gggcccatac taacgtgggg gttactatca tgaaactata
      421 cctggcatct ggttcttacc tcagggccat aactctattt actccaatcc tactaattct
      481 cgcaaatggg acatctcgat ggactaatga ctaatcagcc catgatcaca cataactgtg
      541 gtgtcatgca tttggtatct tttaattttt agggggggaa tctgctatca ctcatctacg
      601 accgcaacgg cactaactct aacttatctt ctgctctcag gggatatgcc cgtcgcggcc
      661 ctaatgcagt caaataactt gtagctggac ttattcatta tcatttatca actcacgcat
      721 aagatcaagg tg
//
LOCUS       GON_5.1                  732 bp    DNA     linear   MAM 08-FEB-2018
DEFINITION  Canis lupus familiaris isolate GON_5.1 tRNA-Pro and control region
            I, partial sequence; mitochondrial.
ACCESSION   GON_5.1
VERSION
KEYWORDS    .
SOURCE      mitochondrion Canis lupus familiaris (dog)
  ORGANISM  Canis lupus familiaris
            Eukaryota; Metazoa; Chordata; Craniata; Vertebrata; Euteleostomi;
            Mammalia; Eutheria; Laurasiatheria; Carnivora; Caniformia; Canidae;
            Canis.
REFERENCE   1  (bases 1 to 732)
  AUTHORS   Marinov,M., Hristov,P. and Radoslavov,G.
  TITLE     Mitochondrial diversity of native Bulgarian dog
  JOURNAL   Unpublished
REFERENCE   2  (bases 1 to 732)
  AUTHORS   Marinov,M., Hristov,P. and Radoslavov,G.
  TITLE     Direct Submission
  JOURNAL   Submitted (08-FEB-2018) Animal diversity resources, Institute of
            Biodiversity and Ecosystem Research - BAS, 'Akad. G. Bonchev' str.,
            bl 25, Sofia, Sofia 1113, Bulgaria
COMMENT     Bankit Comment: TOTAL # OF SEQS:130.
            Bankit Comment: TOTAL # OF SETS:1.
            
            ##Assembly-Data-START##
            Sequencing Technology :: Sanger dideoxy sequencing
            ##Assembly-Data-END##
FEATURES             Location/Qualifiers
     source          1..732
                     /organism="Canis lupus familiaris"
                     /organelle="mitochondrion"
                     /mol_type="genomic DNA"
                     /sub_species="familiaris"
                     /db_xref="taxon:9615"
                     /country="Bulgaria"
                     /breed="Bulgarian Scenthound dog: Gonche"
     gene            <1..97
                     /gene="tRNA-Pro"
     precursor_RNA   <1..97
                     /gene="tRNA-Pro"
                     /product="tRNA-Pro"
     D-loop          98..>732
                     /note="control region"
BASE COUNT      206 a    198 c    115 g    213 t
ORIGIN      
        1 aaaaatggag agtaaccgcc ctccctaaga ctcaaggaag aagctcttgc tccaccatca
       61 gcacccaaag ctgagattct tcttaaacta ttccctgaca cccctacatt catatattga
      121 atcaccccta ctgtgctatg tcagtatctc caggtaaacc cttctcccct cccctatgta
      181 cgtcgtgcat taatggtttg ccccatgcat ataagcatgt acataatatt atatccttac
      241 ataggacata ttaactcaat ctcataattc actgatctat caacagtaat cgaatgcata
      301 tcacttagtc caataagggc ttaatcacca tgcctcgaga aaccatcaac ccttgctcgt
      361 aatgtccctc ttctcgctcc gggcccatac taacgtgggg gttactatca tgaaactata
      421 cctggcatct ggttcttact tcagggccat aactttattt actccaatcc tactaattct
      481 cgcaaatggg acatctcgat ggactaatga ctaatcagcc catgatcaca cataactgtg
      541 gtgtcatgca tctggtatct tttaattttt agggggggaa tctgctatca ctcatctacg
      601 accgcaacgg cactaactct aacttatctt ctgctctcag ggaatatgcc cgtcgcggcc
      661 ctaatgcagt caaataactt gtagctggac ttattcatta tcatttatca actcacgcat
      721 aaaatcaagg tg
//
LOCUS       GON_5.2                  731 bp    DNA     linear   MAM 08-FEB-2018
DEFINITION  Canis lupus familiaris isolate GON_5.2 tRNA-Pro and control region
            I, partial sequence; mitochondrial.
ACCESSION   GON_5.2
VERSION
KEYWORDS    .
SOURCE      mitochondrion Canis lupus familiaris (dog)
  ORGANISM  Canis lupus familiaris
            Eukaryota; Metazoa; Chordata; Craniata; Vertebrata; Euteleostomi;
            Mammalia; Eutheria; Laurasiatheria; Carnivora; Caniformia; Canidae;
            Canis.
REFERENCE   1  (bases 1 to 731)
  AUTHORS   Marinov,M., Hristov,P. and Radoslavov,G.
  TITLE     Mitochondrial diversity of native Bulgarian dog
  JOURNAL   Unpublished
REFERENCE   2  (bases 1 to 731)
  AUTHORS   Marinov,M., Hristov,P. and Radoslavov,G.
  TITLE     Direct Submission
  JOURNAL   Submitted (08-FEB-2018) Animal diversity resources, Institute of
            Biodiversity and Ecosystem Research - BAS, 'Akad. G. Bonchev' str.,
            bl 25, Sofia, Sofia 1113, Bulgaria
COMMENT     Bankit Comment: TOTAL # OF SEQS:130.
            Bankit Comment: TOTAL # OF SETS:1.
            
            ##Assembly-Data-START##
            Sequencing Technology :: Sanger dideoxy sequencing
            ##Assembly-Data-END##
FEATURES             Location/Qualifiers
     source          1..731
                     /organism="Canis lupus familiaris"
                     /organelle="mitochondrion"
                     /mol_type="genomic DNA"
                     /sub_species="familiaris"
                     /db_xref="taxon:9615"
                     /country="Bulgaria"
                     /breed="Bulgarian Scenthound dog: Gonche"
     gene            <1..97
                     /gene="tRNA-Pro"
     precursor_RNA   <1..97
                     /gene="tRNA-Pro"
                     /product="tRNA-Pro"
     D-loop          98..>731
                     /note="control region"
BASE COUNT      206 a    198 c    114 g    213 t
ORIGIN      
        1 aaaaatggag aataaccgcc ctccctaaga ctcaaggaag aagctcttgc tccaccatca
       61 gcacccaaag ctgaaattct tcttaaacta ttccctgaca cccctacatt catatattga
      121 atcaccccta ctgtgctatg tcagtatttc caggtaaacc cttcttccct cccctatgta
      181 cgtcgtgcat taatggtttg ccccatgcat ataagcatgt acataatatt atatccttac
      241 ataggacata ctaactcaat ctcataattc actgatctgt caacagtaac cgaatgcata
      301 tcacttagtc caataagggc ttaatcacca tgcctcgaga aaccatcaac ccttgctcgt
      361 aatgtccctc ttctcgctcc gggcccatac taacgtgggg gttactatca tgaaactata
      421 cctggcatct ggttcttacc tcagggccat aactttattt actccaatcc tactaattct
      481 cgcaaatggg acatctcgat ggactaatga ctaatcagcc catgatcaca cataactgtg
      541 gtgtcatgca tttggtatct tttaattttt aggggggaat ctgctatcac tcatctacga
      601 ccgcaacggc actaactcta acttatcttc tgctctcagg ggatatgccc gtcgcggccc
      661 taatgcagtc aaataacttg tagctggact tattcattat catttatcaa ctcacgcata
      721 aaatcaaggt g
//
LOCUS       GON_6                    732 bp    DNA     linear   MAM 08-FEB-2018
DEFINITION  Canis lupus familiaris isolate GON_6 tRNA-Pro and control region I,
            partial sequence; mitochondrial.
ACCESSION   GON_6
VERSION
KEYWORDS    .
SOURCE      mitochondrion Canis lupus familiaris (dog)
  ORGANISM  Canis lupus familiaris
            Eukaryota; Metazoa; Chordata; Craniata; Vertebrata; Euteleostomi;
            Mammalia; Eutheria; Laurasiatheria; Carnivora; Caniformia; Canidae;
            Canis.
REFERENCE   1  (bases 1 to 732)
  AUTHORS   Marinov,M., Hristov,P. and Radoslavov,G.
  TITLE     Mitochondrial diversity of native Bulgarian dog
  JOURNAL   Unpublished
REFERENCE   2  (bases 1 to 732)
  AUTHORS   Marinov,M., Hristov,P. and Radoslavov,G.
  TITLE     Direct Submission
  JOURNAL   Submitted (08-FEB-2018) Animal diversity resources, Institute of
            Biodiversity and Ecosystem Research - BAS, 'Akad. G. Bonchev' str.,
            bl 25, Sofia, Sofia 1113, Bulgaria
COMMENT     Bankit Comment: TOTAL # OF SEQS:130.
            Bankit Comment: TOTAL # OF SETS:1.
            
            ##Assembly-Data-START##
            Sequencing Technology :: Sanger dideoxy sequencing
            ##Assembly-Data-END##
FEATURES             Location/Qualifiers
     source          1..732
                     /organism="Canis lupus familiaris"
                     /organelle="mitochondrion"
                     /mol_type="genomic DNA"
                     /sub_species="familiaris"
                     /db_xref="taxon:9615"
                     /country="Bulgaria"
                     /breed="Bulgarian Scenthound dog: Gonche"
     gene            <1..97
                     /gene="tRNA-Pro"
     precursor_RNA   <1..97
                     /gene="tRNA-Pro"
                     /product="tRNA-Pro"
     D-loop          98..>732
                     /note="control region"
BASE COUNT      206 a    200 c    115 g    211 t
ORIGIN      
        1 aaaaatggag agtaaccgcc ctccctaaga ctcaaggaag aagctcttgc tccaccatca
       61 gcacccaaag ctgagattct tcttaaacta ttccctgaca cccctacatt catatattga
      121 atcaccccta ctgtgctatg tcagtatctc caggtaaacc cttctcccct cccctatgta
      181 cgtcgtgcat taatggcttg ccccatgcat ataagcatgt acataatatt atatccttac
      241 ataggacata ttaactcaat ctcataattc actgatctat caacagtaat cgaatgcata
      301 tcacttagtc caataagggc ttaatcacca tgcctcgaga aaccatcaac ccttgctcgt
      361 aatgtccctc ttctcgctcc gggcccatac taacgtgggg gttactatca tgaaactata
      421 cctggcatct ggttcttact tcagggccat aactttattt actccaatcc tactaattct
      481 cgcaaatggg acatctcgat ggactaatga ctaatcagcc catgatcaca cataactgtg
      541 gtgtcatgca tctggtatct tttaattttt agggggggaa tctgctatca ctcacctacg
      601 accgcaacgg cactaactct aacttatctt ctgctctcag ggaatatgcc cgtcgcggcc
      661 ctaatgcagt caaataactt gtagctggac ttattcatta tcatttatca actcacgcat
      721 aaaatcaagg tg
//
LOCUS       GON_7                    731 bp    DNA     linear   MAM 08-FEB-2018
DEFINITION  Canis lupus familiaris isolate GON_7 tRNA-Pro and control region I,
            partial sequence; mitochondrial.
ACCESSION   GON_7
VERSION
KEYWORDS    .
SOURCE      mitochondrion Canis lupus familiaris (dog)
  ORGANISM  Canis lupus familiaris
            Eukaryota; Metazoa; Chordata; Craniata; Vertebrata; Euteleostomi;
            Mammalia; Eutheria; Laurasiatheria; Carnivora; Caniformia; Canidae;
            Canis.
REFERENCE   1  (bases 1 to 731)
  AUTHORS   Marinov,M., Hristov,P. and Radoslavov,G.
  TITLE     Mitochondrial diversity of native Bulgarian dog
  JOURNAL   Unpublished
REFERENCE   2  (bases 1 to 731)
  AUTHORS   Marinov,M., Hristov,P. and Radoslavov,G.
  TITLE     Direct Submission
  JOURNAL   Submitted (08-FEB-2018) Animal diversity resources, Institute of
            Biodiversity and Ecosystem Research - BAS, 'Akad. G. Bonchev' str.,
            bl 25, Sofia, Sofia 1113, Bulgaria
COMMENT     Bankit Comment: TOTAL # OF SEQS:130.
            Bankit Comment: TOTAL # OF SETS:1.
            
            ##Assembly-Data-START##
            Sequencing Technology :: Sanger dideoxy sequencing
            ##Assembly-Data-END##
FEATURES             Location/Qualifiers
     source          1..731
                     /organism="Canis lupus familiaris"
                     /organelle="mitochondrion"
                     /mol_type="genomic DNA"
                     /sub_species="familiaris"
                     /db_xref="taxon:9615"
                     /country="Bulgaria"
                     /breed="Bulgarian Scenthound dog: Gonche"
     gene            <1..97
                     /gene="tRNA-Pro"
     precursor_RNA   <1..97
                     /gene="tRNA-Pro"
                     /product="tRNA-Pro"
     D-loop          98..>731
                     /note="control region"
BASE COUNT      206 a    198 c    114 g    213 t
ORIGIN      
        1 aaaaatggag aataaccgcc ctccctaaga ctcaaggaag aagctcttgc tccaccatca
       61 gcacccaaag ctgaaattct tcttaaacta ttccctgaca cccctacatt catatattga
      121 atcaccccta ctgtgctatg tcagtatttc caggtaaacc cttcttccct cccctatgta
      181 cgtcgtgcat taatggtttg ccccatgcat ataagcatgt acataatatt atatccttac
      241 ataggacata ctaactcaat ctcataattc actgatctgt caacagtaac cgaatgcata
      301 tcacttagtc caataagggc ttaatcacca tgcctcgaga aaccatcaac ccttgctcgt
      361 aatgtccctc ttctcgctcc gggcccatac taacgtgggg gttactatca tgaaactata
      421 cctggcatct ggttcttacc tcagggccat aactttattt actccaatcc tactaattct
      481 cgcaaatggg acatctcgat ggactaatga ctaatcagcc catgatcaca cataactgtg
      541 gtgtcatgca tttggtatct tttaattttt aggggggaat ctgctatcac tcatctacga
      601 ccgcaacggc actaactcta acttatcttc tgctctcagg ggatatgccc gtcgcggccc
      661 taatgcagtc aaataacttg tagctggact tattcattat catttatcaa ctcacgcata
      721 aaatcaaggt g
//
LOCUS       GON_8                    732 bp    DNA     linear   MAM 08-FEB-2018
DEFINITION  Canis lupus familiaris isolate GON_8 tRNA-Pro and control region I,
            partial sequence; mitochondrial.
ACCESSION   GON_8
VERSION
KEYWORDS    .
SOURCE      mitochondrion Canis lupus familiaris (dog)
  ORGANISM  Canis lupus familiaris
            Eukaryota; Metazoa; Chordata; Craniata; Vertebrata; Euteleostomi;
            Mammalia; Eutheria; Laurasiatheria; Carnivora; Caniformia; Canidae;
            Canis.
REFERENCE   1  (bases 1 to 732)
  AUTHORS   Marinov,M., Hristov,P. and Radoslavov,G.
  TITLE     Mitochondrial diversity of native Bulgarian dog
  JOURNAL   Unpublished
REFERENCE   2  (bases 1 to 732)
  AUTHORS   Marinov,M., Hristov,P. and Radoslavov,G.
  TITLE     Direct Submission
  JOURNAL   Submitted (08-FEB-2018) Animal diversity resources, Institute of
            Biodiversity and Ecosystem Research - BAS, 'Akad. G. Bonchev' str.,
            bl 25, Sofia, Sofia 1113, Bulgaria
COMMENT     Bankit Comment: TOTAL # OF SEQS:130.
            Bankit Comment: TOTAL # OF SETS:1.
            
            ##Assembly-Data-START##
            Sequencing Technology :: Sanger dideoxy sequencing
            ##Assembly-Data-END##
FEATURES             Location/Qualifiers
     source          1..732
                     /organism="Canis lupus familiaris"
                     /organelle="mitochondrion"
                     /mol_type="genomic DNA"
                     /sub_species="familiaris"
                     /db_xref="taxon:9615"
                     /country="Bulgaria"
                     /breed="Bulgarian Scenthound dog: Gonche"
     gene            <1..97
                     /gene="tRNA-Pro"
     precursor_RNA   <1..97
                     /gene="tRNA-Pro"
                     /product="tRNA-Pro"
     D-loop          98..>732
                     /note="control region"
BASE COUNT      205 a    199 c    116 g    212 t
ORIGIN      
        1 aaaaatggag agtaaccgcc ctccctaaga ctcaaggaag aagctcttgc tccaccatca
       61 gcacccaaag ctgagattct tcttaaacta ttccctgaca cccctacatt catatattga
      121 atcaccccta ctgtgctatg tcagtatctc caggtaaacc cttctcccct cccctatgta
      181 cgtcgtgcat taatggtttg ccccatgcat ataagcatgt acataatatt atatccttac
      241 ataggacata ttaactcaac ctcatagttc actgatctat caacagtaat cgaatgcata
      301 tcacttagtc caataagggc ttaatcacca tgcctcgaga aaccatcaac ccttgctcgt
      361 aatgtccctc ttctcgctcc gggcccatac taacgtgggg gttactatca tgaaactata
      421 cctggcatct ggttcttact tcagggccat aactttattt actccaatcc tactaattct
      481 cgcaaatggg acatctcgat ggactaatga ctaatcagcc catgatcaca cataactgtg
      541 gtgtcatgca tctggtatct tttaattttt agggggggaa tctgctatca ctcatctacg
      601 accgcaacgg cactaactct aacttatctt ctgctctcag ggaatatgcc cgtcgcggcc
      661 ctaatgcagt caaataactt gtagctggac ttattcatta tcatttatca actcacgcat
      721 aaaatcaagg tg
//
LOCUS       GON_9                    731 bp    DNA     linear   MAM 08-FEB-2018
DEFINITION  Canis lupus familiaris isolate GON_9 tRNA-Pro and control region I,
            partial sequence; mitochondrial.
ACCESSION   GON_9
VERSION
KEYWORDS    .
SOURCE      mitochondrion Canis lupus familiaris (dog)
  ORGANISM  Canis lupus familiaris
            Eukaryota; Metazoa; Chordata; Craniata; Vertebrata; Euteleostomi;
            Mammalia; Eutheria; Laurasiatheria; Carnivora; Caniformia; Canidae;
            Canis.
REFERENCE   1  (bases 1 to 731)
  AUTHORS   Marinov,M., Hristov,P. and Radoslavov,G.
  TITLE     Mitochondrial diversity of native Bulgarian dog
  JOURNAL   Unpublished
REFERENCE   2  (bases 1 to 731)
  AUTHORS   Marinov,M., Hristov,P. and Radoslavov,G.
  TITLE     Direct Submission
  JOURNAL   Submitted (08-FEB-2018) Animal diversity resources, Institute of
            Biodiversity and Ecosystem Research - BAS, 'Akad. G. Bonchev' str.,
            bl 25, Sofia, Sofia 1113, Bulgaria
COMMENT     Bankit Comment: TOTAL # OF SEQS:130.
            Bankit Comment: TOTAL # OF SETS:1.
            
            ##Assembly-Data-START##
            Sequencing Technology :: Sanger dideoxy sequencing
            ##Assembly-Data-END##
FEATURES             Location/Qualifiers
     source          1..731
                     /organism="Canis lupus familiaris"
                     /organelle="mitochondrion"
                     /mol_type="genomic DNA"
                     /sub_species="familiaris"
                     /db_xref="taxon:9615"
                     /country="Bulgaria"
                     /breed="Bulgarian Scenthound dog: Gonche"
     gene            <1..97
                     /gene="tRNA-Pro"
     precursor_RNA   <1..97
                     /gene="tRNA-Pro"
                     /product="tRNA-Pro"
     D-loop          98..>731
                     /note="control region"
BASE COUNT      206 a    198 c    114 g    213 t
ORIGIN      
        1 aaaaatggag aataaccgcc ctccctaaga ctcaaggaag aagctcttgc tccaccatca
       61 gcacccaaag ctgaaattct tcttaaacta ttccctgaca cccctacatt catatattga
      121 atcaccccta ctgtgctatg tcagtatttc caggtaaacc cttcttccct cccctatgta
      181 cgtcgtgcat taatggtttg ccccatgcat ataagcatgt acataatatt atatccttac
      241 ataggacata ctaactcaat ctcataattc actgatctgt caacagtaac cgaatgcata
      301 tcacttagtc caataagggc ttaatcacca tgcctcgaga aaccatcaac ccttgctcgt
      361 aatgtccctc ttctcgctcc gggcccatac taacgtgggg gttactatca tgaaactata
      421 cctggcatct ggttcttacc tcagggccat aactttattt actccaatcc tactaattct
      481 cgcaaatggg acatctcgat ggactaatga ctaatcagcc catgatcaca cataactgtg
      541 gtgtcatgca tttggtatct tttaattttt aggggggaat ctgctatcac tcatctacga
      601 ccgcaacggc actaactcta acttatcttc tgctctcagg ggatatgccc gtcgcggccc
      661 taatgcagtc aaataacttg tagctggact tattcattat catttatcaa ctcacgcata
      721 aaatcaaggt g
//
